# Supplementary material for: Reverse vaccinology-based design of multivalent multiepitope mRNA vaccines targeting key viral proteins of Herpes Simplex Virus type-2
Source: Front Immunol. 2025 May 20;16:1586271. doi: 10.3389/fimmu.2025.1586271 (PMC12130045; doi:10.3389/fimmu.2025.1586271)
Supplement: Supplementary file 1 [file DataSheet1.zip]

Archive with 23 entries (21 files):
- Supplementary Data_22-04-2025/
- Supplementary Data_22-04-2025/Supplementary Data 1.xlsx
- Supplementary Data_22-04-2025/Supplementary Data 10.pdf
- Supplementary Data_22-04-2025/Supplementary Data 11.pdf
- Supplementary Data_22-04-2025/Supplementary Data 12A.pdf
- Supplementary Data_22-04-2025/Supplementary Data 12B.txt
- Supplementary Data_22-04-2025/Supplementary Data 2A - C1_753.pdf
- Supplementary Data_22-04-2025/Supplementary Data 2B - C2_2625.pdf
- Supplementary Data_22-04-2025/Supplementary Data 2C - C3_735.pdf
- Supplementary Data_22-04-2025/Supplementary Data 2D - C4_2607.pdf
- Supplementary Data_22-04-2025/Supplementary Data 2E - C5_2769.pdf
- Supplementary Data_22-04-2025/Supplementary Data 3 - ProtParam.pdf
- Supplementary Data_22-04-2025/Supplementary Data 4A.pdf
- Supplementary Data_22-04-2025/Supplementary Data 4B.pdf
- Supplementary Data_22-04-2025/Supplementary Data 5.txt
- Supplementary Data_22-04-2025/Supplementary Data 6.pdf
- Supplementary Data_22-04-2025/Supplementary Data 7A.txt
- Supplementary Data_22-04-2025/Supplementary Data 7B.pdf
- Supplementary Data_22-04-2025/Supplementary Data 8.pdf
- Supplementary Data_22-04-2025/Supplementary Data 9.pdf
- Supplementary Data_22-04-2025/Supplementary Data 7C.pdf
- Supplementary Tables_22-04-2025/
- Supplementary Tables_22-04-2025/Supplementary_Material - Tables.docx
