# Supplementary material for: Reverse vaccinology-based design of multivalent multiepitope mRNA vaccines targeting key viral proteins of Herpes Simplex Virus type-2
Source: Front Immunol. 2025 May 20;16:1586271. doi: 10.3389/fimmu.2025.1586271 (PMC12130045; doi:10.3389/fimmu.2025.1586271)
Supplement: Supplementary file 1 [file DataSheet1.zip › Supplementary Data_22-04-2025/Supplementary Data 1.xlsx]

## Sheet: MHCI_GlycoproteinB_Epitopes
peptide	alleles_EL	start_positions_EL	end_positions_EL	scores	percentile_ranks	alleles_BA	start_positions_BA	end_positions_BA	ic50_values	ranks	antigencity	Allergenicity	Toxicity	SVM Score	Hydrophobicity	Hydropathicity	Hydrophilicity	Charge	Mol wt
FIDLNITML	HLA-A*02:06, HLA-A*02:01, HLA-A*02:03, HLA-B*08:01	666, 666, 666, 666	674, 674, 674, 674	0.760108, 0.714389, 0.360524, 0.236097	0.09, 0.12, 0.4, 0.48	HLA-A*02:06, HLA-A*02:01, HLA-A*02:03	666, 666, 666	674, 674, 674	37.59, 63.76, 189.29	0.34, 0.52, 2.1	2.0483 ( Probable ANTIGEN ).	PROBABLE NON-ALLERGEN	Non-Toxin	-1.21	0.21	1.51	-0.91	-1	1079.46
VAWDWVPKR	HLA-A*31:01, HLA-A*68:01, HLA-A*33:01	346, 346, 346	354, 354, 354	0.697658, 0.650983, 0.589329	0.13, 0.38, 0.11	HLA-A*31:01, HLA-A*68:01, HLA-A*33:01	346, 346, 346	354, 354, 354	96.42, 232.16, 247.53	0.65, 1.5, 0.45	1.8514 ( Probable ANTIGEN ).	PROBABLE NON-ALLERGEN	Non-Toxin	-0.69	-0.18	-0.57	-0.14	1	1156.47
TVAWDWVPK	HLA-A*68:01, HLA-A*11:01	345, 345	353, 353	0.752967, 0.713948	0.25, 0.13	HLA-A*68:01, HLA-A*11:01, HLA-A*03:01, HLA-A*31:01, HLA-A*30:01	345, 345, 345, 345, 345	353, 353, 353, 353, 353	6.14, 8.24, 137.86, 270.21, 324.92	0.04, 0.02, 0.38, 1.5, 1.3	1.5449 ( Probable ANTIGEN ).	PROBABLE NON-ALLERGEN	Non-Toxin	-0.82	0	-0.14	-0.52	0	1101.39
RYEDQGPLI	HLA-A*24:02, HLA-A*23:01	601, 601	609, 609	0.56723, 0.386061	0.16, 0.23	HLA-A*24:02, HLA-A*23:01	601, 601	609, 609	325.72, 436.47	0.33, 0.54	1.4500 ( Probable ANTIGEN ).	PROBABLE ALLERGEN	Non-Toxin	-0.6	-0.27	-1.11	0.37	-1	1090.33
KARKKGTSA	HLA-A*30:01, HLA-B*08:01	861, 861	869, 869	0.526884, 0.241572	0.12, 0.47	HLA-A*30:01, HLA-B*07:02, HLA-B*08:01	861, 861, 861	869, 869, 869	24.11, 299.7, 354.99	0.1, 0.46, 0.37	1.4376 ( Probable ANTIGEN ).	PROBABLE NON-ALLERGEN	Non-Toxin	-0.93	-0.54	-1.61	1.21	4	946.23
RLQFTYNHI	HLA-A*32:01	501	509	0.210221	0.36	HLA-A*32:01, HLA-A*02:03, HLA-A*30:01	501, 501, 501	509, 509, 509	74.92, 90.91, 209.28	0.09, 1.3, 0.89	1.4084 ( Probable ANTIGEN ).	PROBABLE ALLERGEN	Non-Toxin	-0.64	-0.2	-0.62	-0.66	1.5	1191.49
RNKARYSPL	HLA-B*08:01	883	891	0.387005	0.25	HLA-B*08:01, HLA-A*30:01	883, 883	891, 891	28.83, 63.09	0.04, 0.32	1.3876 ( Probable ANTIGEN ).	PROBABLE ALLERGEN	Non-Toxin	-0.48	-0.53	-1.61	0.54	3	1104.39
LEDHEFVPL	HLA-B*40:01	674	682	0.701084	0.15	HLA-B*40:01	674	682	24.9	0.05	1.3551 ( Probable ANTIGEN ).	PROBABLE ALLERGEN	Non-Toxin	-0.84	-0.02	-0.08	0.1	-2.5	1098.35
FEDRAPVPF	HLA-B*40:01, HLA-B*44:03, HLA-B*44:02	181, 181, 181	189, 189, 189	0.768737, 0.264262, 0.225861	0.13, 0.45, 0.45	HLA-B*40:01	181	189	32.92	0.07	1.2840 ( Probable ANTIGEN ).	PROBABLE ALLERGEN	Non-Toxin	-1.29	-0.14	-0.34	0.22	-1	1077.31
AANGGPASR	HLA-A*68:01, HLA-A*31:01	41, 41	49, 49	0.694009, 0.644565	0.33, 0.19	HLA-A*68:01, HLA-A*31:01	41, 41	49, 49	170.2, 175.95	1.3, 1.1	1.2727 ( Probable ANTIGEN ).	PROBABLE NON-ALLERGEN	Non-Toxin	-0.86	-0.18	-0.64	0.22	1	799.95
EFARLQFTY	HLA-A*30:02, HLA-A*26:01	498, 498	506, 506	0.368673, 0.250287	0.31, 0.3	HLA-A*30:02	498	506	375.92	0.58	1.2309 ( Probable ANTIGEN ).	PROBABLE ALLERGEN	Non-Toxin	-0.8	-0.14	-0.26	-0.42	0	1174.44
VAAGHATLR	HLA-A*68:01, HLA-A*31:01, HLA-A*33:01	85, 85, 85	93, 93, 93	0.835979, 0.440658, 0.314772	0.17, 0.45, 0.4	HLA-A*68:01, HLA-A*31:01, HLA-A*33:01	85, 85, 85	93, 93, 93	18.94, 129.6, 435.82	0.19, 0.78, 0.68	1.2220 ( Probable ANTIGEN ).	PROBABLE NON-ALLERGEN	Non-Toxin	-1.33	-0.04	0.51	-0.3	1.5	895.15
CTVGHRRYF	HLA-A*26:01	629	637	0.187758	0.4	HLA-A*26:01	629	637	392.43	0.14	1.2190 ( Probable ANTIGEN ).	PROBABLE NON-ALLERGEN	Non-Toxin	-0.64	-0.3	-0.57	-0.24	2.5	1138.43
TEVQRRNQL	HLA-B*40:01, HLA-B*44:03, HLA-B*44:02, HLA-B*08:01	699, 699, 699, 699	707, 707, 707, 707	0.765273, 0.53862, 0.535857, 0.27395	0.13, 0.22, 0.17, 0.4	HLA-B*40:01	699	707	380.2	0.39	1.1939 ( Probable ANTIGEN ).	PROBABLE NON-ALLERGEN	Non-Toxin	-1.43	-0.59	-1.74	0.66	1	1143.4
AAFFAFRYV	HLA-B*51:01	786	794	0.338407	0.41	HLA-A*02:06, HLA-A*68:02, HLA-A*30:01, HLA-A*02:03	786, 786, 786, 786	794, 794, 794, 794	37.1, 44.27, 98.02, 119.57	0.34, 0.26, 0.46, 1.6	1.1531 ( Probable ANTIGEN ).	PROBABLE NON-ALLERGEN	Non-Toxin	-1.21	0.15	1.36	-1.09	1	1091.38
KPRNATPAP	HLA-B*07:02	469	477	0.734172	0.11	HLA-B*07:02	469	477	55.84	0.13	1.1247 ( Probable ANTIGEN ).	PROBABLE NON-ALLERGEN	Non-Toxin	-0.82	-0.38	-1.53	0.53	2	951.2
RNATPAPLR	HLA-A*31:01	471	479	0.518276	0.34	HLA-A*31:01	471	479	119.41	0.75	1.0872 ( Probable ANTIGEN ).	PROBABLE ALLERGEN	Non-Toxin	-0.95	-0.38	-1	0.33	2	995.26
NIAPYKFKA	HLA-A*68:02	148	156	0.328175	0.37	HLA-A*68:02	148	156	224.95	0.85	1.0861 ( Probable ANTIGEN ).	PROBABLE ALLERGEN	Non-Toxin	-0.27	-0.12	-0.37	-0.16	2	1051.37
HIKVGQPQY	HLA-B*15:01, HLA-A*30:02, HLA-A*26:01, HLA-B*35:01, HLA-A*30:01	427, 427, 427, 427, 427	435, 435, 435, 435, 435	0.832643, 0.637333, 0.448138, 0.404092, 0.29964	0.05, 0.09, 0.14, 0.31, 0.43	HLA-B*15:01, HLA-A*30:02	427, 427	435, 435	366.06, 425.47	0.95, 0.65	1.0678 ( Probable ANTIGEN ).	PROBABLE NON-ALLERGEN	Non-Toxin	-1.36	-0.17	-0.97	-0.3	1.5	1069.37
RKYNATHIK	HLA-A*30:01	421	429	0.330608	0.35	HLA-A*30:01	421	429	285.66	1.2	1.0514 ( Probable ANTIGEN ).	PROBABLE NON-ALLERGEN	Non-Toxin	-0.81	-0.46	-1.63	0.41	3.5	1130.44
LLSSKVTNM	HLA-A*02:03, HLA-B*08:01	870, 870	878, 878	0.58017, 0.485887	0.17, 0.16	HLA-A*02:03, HLA-B*15:01, HLA-B*08:01	870, 870, 870	878, 878, 878	35.27, 372.61, 490.94	0.59, 0.96, 0.48	1.0502 ( Probable ANTIGEN ).	PROBABLE NON-ALLERGEN	Non-Toxin	-1.02	-0.06	0.44	-0.33	1	992.33
LSSKVTNMV	HLA-A*68:02	871	879	0.322746	0.38	HLA-A*68:02, HLA-A*02:03	871, 871	879, 879	61.37, 449.91	0.35, 3.3	1.0137 ( Probable ANTIGEN ).	PROBABLE ALLERGEN	Non-Toxin	-0.84	-0.06	0.49	-0.3	1	978.3
TMYYKDVTV	HLA-A*02:03, HLA-A*02:01, HLA-A*02:06, HLA-B*08:01	157, 157, 157, 157	165, 165, 165, 165	0.785074, 0.738389, 0.388843, 0.322589	0.06, 0.11, 0.4, 0.32	HLA-A*02:03, HLA-A*02:01, HLA-A*02:06, HLA-A*32:01	157, 157, 157, 157	165, 165, 165, 165	11.38, 32.49, 199.22, 272.22	0.16, 0.3, 1.5, 0.24	0.9940 ( Probable ANTIGEN ).	PROBABLE NON-ALLERGEN	Non-Toxin	-0.33	-0.09	-0.12	-0.41	0	1119.42
GQLGENNEL	HLA-A*02:06	611	619	0.503741	0.25	HLA-A*02:06	611	619	179.49	1.4	0.9770 ( Probable ANTIGEN ).	PROBABLE NON-ALLERGEN	Non-Toxin	-1.28	-0.2	-1.19	0.33	-2	973.15
VVMGVVGGV	HLA-A*68:02, HLA-A*02:06, HLA-A*02:03	748, 748, 748	756, 756, 756	0.548897, 0.442932, 0.435914	0.15, 0.33, 0.29	HLA-A*02:03, HLA-A*68:02, HLA-A*02:06, HLA-A*02:01	748, 748, 748, 748	756, 756, 756, 756	7.3, 9.08, 10.95, 47.92	0.08, 0.06, 0.1, 0.41	0.9739 ( Probable ANTIGEN ).	PROBABLE ALLERGEN	Non-Toxin	-0.99	0.38	2.41	-0.98	0	816.17
CPPPTGATV	HLA-B*51:01	111	119	0.790867	0.04	HLA-B*51:01, HLA-B*07:02	111, 111	119, 119	362.28, 473.15	0.04, 0.59	0.9711 ( Probable ANTIGEN ).	PROBABLE ALLERGEN	Non-Toxin	-0.41	0.05	0.21	-0.42	0	842.09
GSHTEHTSY	HLA-B*15:01, HLA-A*30:02, HLA-A*01:01	300, 300, 300	308, 308, 308	0.785154, 0.713071, 0.397646	0.08, 0.05, 0.27	HLA-A*30:02, HLA-B*15:01	300, 300	308, 308	119.98, 155.87	0.21, 0.54	0.9655 ( Probable ANTIGEN ).	PROBABLE ALLERGEN	Non-Toxin	-0.65	-0.24	-1.62	-0.06	0	1018.13
EEVDARSVY	HLA-B*44:03, HLA-B*44:02, HLA-A*26:01	268, 268, 268	276, 276, 276	0.973646, 0.945681, 0.187052	0.01, 0.01, 0.4	HLA-B*44:03, HLA-B*44:02	268, 268	276, 276	110.94, 143.25	0.11, 0.13	0.9634 ( Probable ANTIGEN ).	PROBABLE ALLERGEN	Non-Toxin	-0.75	-0.29	-0.77	0.72	-2	1067.23
ATTKARKRK	HLA-A*30:01	57	65	0.383972	0.27	HLA-A*30:01	57	65	234.25	0.97	0.9618 ( Probable ANTIGEN ).	PROBABLE NON-ALLERGEN	Non-Toxin	-1.09	-0.74	-2.06	1.47	5	1059.39
RTEHKARKK	HLA-A*03:01, HLA-A*30:01	857, 857	865, 865	0.484975, 0.390232	0.36, 0.26	HLA-A*30:01	857	865	362.8	1.5	0.9608 ( Probable ANTIGEN ).	PROBABLE NON-ALLERGEN	Non-Toxin	-1.33	-0.86	-2.92	1.84	4.5	1153.47
ALAVGLLVL	HLA-A*02:03, HLA-A*02:01	773, 773	781, 781	0.431525, 0.376053	0.3, 0.4	HLA-A*02:03, HLA-A*02:01, HLA-A*02:06	773, 773, 773	781, 781, 781	56.56, 182.37, 463.58	0.84, 1.3, 2.5	0.9585 ( Probable ANTIGEN ).	PROBABLE NON-ALLERGEN	Non-Toxin	-1.36	0.43	2.98	-1.24	0	868.27
APYKFKATM	HLA-B*07:02, HLA-B*35:01, HLA-B*08:01, HLA-B*51:01, HLA-B*53:01	150, 150, 150, 150, 150	158, 158, 158, 158, 158	0.979937, 0.646658, 0.490148, 0.428088, 0.229005	0.02, 0.14, 0.16, 0.26, 0.39	HLA-B*07:02, HLA-B*35:01	150, 150	158, 158	11.92, 428.79	0.04, 0.43	0.9555 ( Probable ANTIGEN ).	PROBABLE ALLERGEN	Toxin	0.2	-0.12	-0.34	-0.17	2	1056.4
ATVGRRVSA	HLA-A*30:01	549	557	0.338089	0.34	HLA-A*30:01	549	557	109.42	0.51	0.9478 ( Probable ANTIGEN ).	PROBABLE NON-ALLERGEN	Non-Toxin	-1.09	-0.25	0.12	0.21	2	916.16
TTSSIEFAR	HLA-A*68:01, HLA-A*31:01, HLA-A*33:01, HLA-A*11:01	493, 493, 493, 493	501, 501, 501, 501	0.982942, 0.709879, 0.693435, 0.487896	0.01, 0.13, 0.07, 0.31	HLA-A*68:01, HLA-A*31:01, HLA-A*33:01, HLA-A*11:01	493, 493, 493, 493	501, 501, 501, 501	3.25, 24.17, 35.2, 78.35	0.01, 0.16, 0.06, 0.37	0.9454 ( Probable ANTIGEN ).	PROBABLE NON-ALLERGEN	Non-Toxin	-0.89	-0.19	-0.21	0.11	0	1011.21
QNSMRVSSR	HLA-A*33:01	580	588	0.408131	0.26	HLA-A*33:01, HLA-A*31:01	580, 580	588, 588	285.58, 411.97	0.5, 1.9	0.9281 ( Probable ANTIGEN ).	PROBABLE NON-ALLERGEN	Non-Toxin	-0.92	-0.54	-1.37	0.5	2	1064.3
KFKATMYYK	HLA-A*30:01, HLA-A*31:01	153, 153	161, 161	0.803713, 0.785117	0.02, 0.07	HLA-A*30:01, HLA-A*31:01, HLA-A*11:01, HLA-A*03:01	153, 153, 153, 153	161, 161, 161, 161	6.17, 6.37, 259.51, 291.51	0.02, 0.03, 0.86, 0.66	0.9271 ( Probable ANTIGEN ).	PROBABLE NON-ALLERGEN	Toxin	0.18	-0.26	-0.94	-0.03	3	1179.56
LATGDFVYM	HLA-B*35:01	283	291	0.338565	0.38	HLA-B*35:01, HLA-A*02:06	283, 283	291, 291	71.1, 435.45	0.13, 2.4	0.9219 ( Probable ANTIGEN ).	PROBABLE ALLERGEN	Non-Toxin	-1.38	0.16	0.96	-0.81	-1	1016.3
KYNATHIKV	HLA-A*24:02, HLA-A*23:01, HLA-A*30:01	422, 422, 422	430, 430, 430	0.562902, 0.390723, 0.325546	0.16, 0.23, 0.37	HLA-A*30:01, HLA-A*24:02, HLA-A*23:01	422, 422, 422	430, 430, 430	194.47, 397.66, 497.83	0.84, 0.37, 0.59	0.9184 ( Probable ANTIGEN ).	PROBABLE ALLERGEN	Non-Toxin	-0.87	-0.21	-0.67	-0.09	2.5	1073.39
FAFRYVLQL	HLA-B*51:01, HLA-A*02:06, HLA-B*08:01, HLA-A*02:01, HLA-A*68:02	789, 789, 789, 789, 789	797, 797, 797, 797, 797	0.621536, 0.590022, 0.419208, 0.370218, 0.286636	0.12, 0.17, 0.21, 0.41, 0.45	HLA-A*02:06, HLA-A*02:01, HLA-A*02:03, HLA-B*08:01, HLA-B*35:01, HLA-A*68:02, HLA-B*58:01	789, 789, 789, 789, 789, 789, 789	797, 797, 797, 797, 797, 797, 797	28.18, 81.42, 135.9, 184.77, 264.23, 273.21, 406.53	0.26, 0.61, 1.7, 0.21, 0.31, 0.95, 0.76	0.8998 ( Probable ANTIGEN ).	PROBABLE NON-ALLERGEN	Non-Toxin	-1.31	0.07	1.1	-1.08	1	1156.52
VATRTSRGW	HLA-B*57:01, HLA-B*58:01, HLA-B*53:01	233, 233, 233	241, 241, 241	0.96511, 0.929473, 0.210454	0.05, 0.04, 0.41	HLA-B*58:01, HLA-B*57:01	233, 233	241, 241	25.62, 52.77	0.13, 0.11	0.8980 ( Probable ANTIGEN ).	PROBABLE ALLERGEN	Non-Toxin	-0.54	-0.31	-0.72	0.01	2	1033.27
GTSALLSSK	HLA-A*11:01, HLA-A*03:01, HLA-A*30:01	866, 866, 866	874, 874, 874	0.931525, 0.851333, 0.451921	0.01, 0.05, 0.18	HLA-A*11:01, HLA-A*03:01, HLA-A*30:01, HLA-A*68:01	866, 866, 866, 866	874, 874, 874, 874	10.21, 40.9, 83.25, 92.04	0.03, 0.12, 0.4, 0.8	0.8600 ( Probable ANTIGEN ).	PROBABLE NON-ALLERGEN	Non-Toxin	-0.32	-0.07	0.22	-0.07	1	863.1
VAAFFAFRY	HLA-A*30:02, HLA-B*35:01, HLA-A*01:01	785, 785, 785	793, 793, 793	0.521464, 0.476833, 0.310562	0.16, 0.24, 0.36	HLA-A*30:02, HLA-B*35:01, HLA-B*58:01, HLA-A*11:01, HLA-A*68:01, HLA-A*01:01	785, 785, 785, 785, 785, 785	793, 793, 793, 793, 793, 793	35.44, 59.26, 174.64, 233.51, 280.48, 470.1	0.05, 0.11, 0.46, 0.8, 1.6, 0.21	0.8538 ( Probable ANTIGEN ).	PROBABLE NON-ALLERGEN	Non-Toxin	-1.17	0.15	1.36	-1.09	1	1091.38
GMGDLGRAV	HLA-A*02:03	737	745	0.504366	0.24	HLA-A*02:03	737	745	32.55	0.56	0.8461 ( Probable ANTIGEN ).	PROBABLE ALLERGEN	Non-Toxin	-0.81	-0.05	0.28	0.1	0	875.14
FVPLEVYTR	HLA-A*68:01, HLA-A*33:01	679, 679	687, 687	0.697013, 0.329796	0.32, 0.37	HLA-A*68:01	679	687	51.27	0.49	0.8447 ( Probable ANTIGEN ).	PROBABLE NON-ALLERGEN	Non-Toxin	-1.01	-0.04	0.38	-0.44	0	1123.44
VTNMVLRKR	HLA-A*31:01, HLA-A*68:01, HLA-A*33:01	875, 875, 875	883, 883, 883	0.815839, 0.642205, 0.473614	0.06, 0.39, 0.19	HLA-A*31:01, HLA-A*68:01, HLA-A*33:01	875, 875, 875	883, 883, 883	35.21, 126.18, 291.92	0.25, 0.97, 0.51	0.8415 ( Probable ANTIGEN ).	PROBABLE ALLERGEN	Non-Toxin	-0.97	-0.4	-0.33	0.3	3	1116.52
SAMERTEHK	HLA-A*11:01, HLA-A*68:01, HLA-A*30:01	853, 853, 853	861, 861, 861	0.708763, 0.64914, 0.492763	0.13, 0.38, 0.14	HLA-A*11:01, HLA-A*68:01, HLA-A*30:01	853, 853, 853	861, 861, 861	66.35, 99.97, 188.23	0.32, 0.85, 0.81	0.8406 ( Probable ANTIGEN ).	PROBABLE ALLERGEN	Non-Toxin	-1.58	-0.49	-1.82	1.07	0.5	1088.32
LVAAFFAFR	HLA-A*68:01, HLA-A*31:01, HLA-A*33:01	784, 784, 784	792, 792, 792	0.843431, 0.656677, 0.540472	0.15, 0.17, 0.14	HLA-A*68:01, HLA-A*31:01, HLA-A*33:01, HLA-A*11:01, HLA-A*03:01	784, 784, 784, 784, 784	792, 792, 792, 792, 792	2.94, 5.98, 10.09, 22.2, 137.65	0.01, 0.03, 0.02, 0.11, 0.38	0.8151 ( Probable ANTIGEN ).	PROBABLE NON-ALLERGEN	Non-Toxin	-1.33	0.21	1.92	-1.03	1	1041.37
KALYPLTTK	HLA-A*03:01, HLA-A*11:01, HLA-A*30:01, HLA-A*31:01	803, 803, 803, 803	811, 811, 811, 811	0.915288, 0.889145, 0.826419, 0.480778	0.03, 0.02, 0.02, 0.39	HLA-A*11:01, HLA-A*30:01, HLA-A*03:01, HLA-A*31:01	803, 803, 803, 803	811, 811, 811, 811	26.25, 34.48, 46.96, 199.94	0.13, 0.16, 0.15, 1.2	0.7926 ( Probable ANTIGEN ).	PROBABLE NON-ALLERGEN	Non-Toxin	-0.77	-0.14	-0.3	-0.13	2	1034.39
AFFAFRYVL	HLA-A*23:01	787	795	0.208689	0.41	HLA-A*23:01, HLA-A*32:01, HLA-A*31:01	787, 787, 787	795, 795, 795	204.85, 392.47, 444.12	0.34, 0.31, 1.9	0.7919 ( Probable ANTIGEN ).	PROBABLE NON-ALLERGEN	Non-Toxin	-1.22	0.18	1.58	-1.23	1	1133.47
QFMGIFEDR	HLA-A*33:01	176	184	0.570067	0.12	HLA-A*33:01, HLA-A*31:01, HLA-A*68:01	176, 176, 176	184, 184, 184	44.76, 83.34, 339.76	0.08, 0.56, 1.8	0.7750 ( Probable ANTIGEN ).	PROBABLE NON-ALLERGEN	Non-Toxin	-0.98	-0.16	-0.38	0.12	-1	1142.42
AIASATVGR	HLA-A*68:01, HLA-A*11:01, HLA-A*31:01, HLA-A*03:01	545, 545, 545, 545	553, 553, 553, 553	0.840286, 0.681371, 0.588352, 0.509826	0.16, 0.16, 0.25, 0.32	HLA-A*68:01, HLA-A*11:01, HLA-A*31:01, HLA-A*03:01	545, 545, 545, 545	553, 553, 553, 553	20.93, 74.35, 92, 487.64	0.22, 0.35, 0.62, 0.91	0.7730 ( Probable ANTIGEN ).	PROBABLE NON-ALLERGEN	Non-Toxin	-0.88	0	0.86	-0.21	1	845.08
ASRPPPVPS	HLA-A*30:01	47	55	0.738344	0.03	HLA-A*30:01	47	55	20	0.08	0.7707 ( Probable ANTIGEN ).	PROBABLE ALLERGEN	Non-Toxin	-0.76	-0.2	-0.72	0.18	1	907.14
TVAAGHATL	HLA-A*68:02, HLA-B*07:02, HLA-A*26:01	84, 84, 84	92, 92, 92	0.729673, 0.347266, 0.177482	0.07, 0.41, 0.42	HLA-A*68:02, HLA-A*02:03, HLA-B*07:02, HLA-A*02:06	84, 84, 84, 84	92, 92, 92, 92	28.97, 258.14, 427.11, 441.76	0.18, 2.5, 0.57, 2.4	0.7679 ( Probable ANTIGEN ).	PROBABLE ALLERGEN	Non-Toxin	-1.36	0.14	0.93	-0.68	0.5	840.07
SSKVTNMVL	HLA-A*30:01	872	880	0.308651	0.41	HLA-A*30:01	872	880	41.01	0.2	0.7678 ( Probable ANTIGEN ).	PROBABLE ALLERGEN	Non-Toxin	-1.02	-0.06	0.49	-0.3	1	978.3
VLATGDFVY	HLA-B*15:01, HLA-A*30:02, HLA-A*01:01, HLA-B*35:01	282, 282, 282, 282	290, 290, 290, 290	0.683153, 0.498534, 0.367557, 0.326394	0.14, 0.17, 0.29, 0.39	HLA-B*15:01, HLA-A*30:02, HLA-B*35:01	282, 282, 282	290, 290, 290	46.17, 89.37, 124.24	0.17, 0.15, 0.19	0.7677 ( Probable ANTIGEN ).	PROBABLE NON-ALLERGEN	Non-Toxin	-1.43	0.19	1.21	-0.83	-1	984.24
GVVGGVVSA	HLA-A*02:06, HLA-A*02:03	751, 751	759, 759	0.555586, 0.455533	0.2, 0.28	HLA-A*02:03, HLA-A*02:06	751, 751	759, 759	85.13, 129.4	1.3, 0.96	0.7668 ( Probable ANTIGEN ).	PROBABLE ALLERGEN	Non-Toxin	-1.12	0.29	1.84	-0.69	0	743.99
MALVSAMER	HLA-A*68:01, HLA-A*33:01	849, 849	857, 857	0.647781, 0.310998	0.38, 0.41	HLA-A*68:01, HLA-A*31:01, HLA-A*33:01, HLA-A*11:01	849, 849, 849, 849	857, 857, 857, 857	11.26, 102.99, 111.08, 414.95	0.1, 0.68, 0.24, 1.3	0.7597 ( Probable ANTIGEN ).	PROBABLE ALLERGEN	Non-Toxin	-1.53	-0.06	0.73	-0.07	0	1007.35
VSQVWFGHR	HLA-A*31:01	165	173	0.502343	0.36	HLA-A*31:01, HLA-A*33:01	165, 165	173, 173	23.52, 323.69	0.16, 0.55	0.7485 ( Probable ANTIGEN ).	PROBABLE ALLERGEN	Non-Toxin	-1.29	-0.1	-0.23	-0.66	1.5	1115.39
KARATSPTT	HLA-A*30:01	327	335	0.389032	0.26	HLA-A*30:01	327	335	18.61	0.08	0.7462 ( Probable ANTIGEN ).	PROBABLE ALLERGEN	Non-Toxin	-0.7	-0.36	-1.03	0.46	2	932.15
RYMALVSAM	HLA-A*24:02, HLA-A*23:01	847, 847	855, 855	0.508898, 0.434996	0.19, 0.2	HLA-A*23:01, HLA-A*24:02, HLA-A*30:01, HLA-A*32:01, HLA-A*30:02, HLA-A*31:01, HLA-B*15:01	847, 847, 847, 847, 847, 847, 847	855, 855, 855, 855, 855, 855, 855	32.2, 36.45, 117.91, 198.67, 229.15, 329.89, 384.75	0.08, 0.07, 0.56, 0.19, 0.4, 1.7, 0.98	0.7392 ( Probable ANTIGEN ).	PROBABLE NON-ALLERGEN	Non-Toxin	-0.92	0.01	0.98	-0.66	1	1041.41
YKFKATMYY	HLA-A*30:02, HLA-B*15:01	152, 152	160, 160	0.510775, 0.395704	0.16, 0.44	HLA-B*15:01, HLA-A*30:02	152, 152	160, 160	233.83, 246.15	0.67, 0.42	0.7346 ( Probable ANTIGEN ).	PROBABLE ALLERGEN	Toxin	0.18	-0.13	-0.66	-0.62	2	1214.56
ITMLEDHEF	HLA-B*58:01, HLA-B*57:01, HLA-B*35:01, HLA-B*53:01, HLA-A*32:01	671, 671, 671, 671, 671	679, 679, 679, 679, 679	0.783192, 0.775691, 0.333392, 0.215586, 0.159625	0.13, 0.23, 0.39, 0.41, 0.47	HLA-B*58:01, HLA-B*57:01, HLA-B*35:01	671, 671, 671	679, 679, 679	58.29, 266.8, 346.48	0.24, 0.36, 0.38	0.7338 ( Probable ANTIGEN ).	PROBABLE ALLERGEN	Non-Toxin	-1	-0.05	-0.16	0.08	-2.5	1134.4
HEFVPLEVY	HLA-B*44:03, HLA-B*44:02, HLA-B*15:01, HLA-B*40:01	677, 677, 677, 677	685, 685, 685, 685	0.93925, 0.829017, 0.490502, 0.40778	0.03, 0.04, 0.31, 0.36	HLA-B*44:03, HLA-B*44:02	677, 677	685, 685	204.32, 485.97	0.15, 0.27	0.7336 ( Probable ANTIGEN ).	PROBABLE ALLERGEN	Non-Toxin	-1.03	0.06	0.21	-0.46	-1.5	1132.41
KENIAPYKF	HLA-B*44:03, HLA-B*44:02, HLA-B*40:01	146, 146, 146	154, 154, 154	0.958421, 0.928618, 0.641962	0.02, 0.02, 0.19	HLA-B*44:02, HLA-B*44:03	146, 146	154, 154	133.27, 136.22	0.12, 0.12	0.7259 ( Probable ANTIGEN ).	PROBABLE NON-ALLERGEN	Non-Toxin	-0.52	-0.21	-0.96	0.23	1	1109.41
TSALLSSKV	HLA-A*68:02	867	875	0.548266	0.16	HLA-A*68:02	867	875	33.08	0.2	0.7195 ( Probable ANTIGEN ).	PROBABLE ALLERGEN	Non-Toxin	-0.5	-0.02	0.73	-0.23	1	905.18
HATLRAHLR	HLA-A*68:01, HLA-A*33:01	89, 89	97, 97	0.690031, 0.634004	0.33, 0.1	HLA-A*68:01, HLA-A*33:01, HLA-A*31:01	89, 89, 89	97, 97, 97	24.75, 46.01, 66.33	0.27, 0.09, 0.47	0.7041 ( Probable ANTIGEN ).	PROBABLE ALLERGEN	Non-Toxin	-0.88	-0.33	-0.54	0	3	1074.38
KDVTVSQVW	HLA-B*44:02, HLA-B*44:03, HLA-B*58:01	161, 161, 161	169, 169, 169	0.675121, 0.627778, 0.425818	0.11, 0.17, 0.39	HLA-B*44:02	161	169	388.24	0.23	0.6879 ( Probable ANTIGEN ).	PROBABLE NON-ALLERGEN	Non-Toxin	-1.3	-0.11	-0.08	-0.2	0	1061.33
GIFEDRAPV	HLA-A*02:03, HLA-A*02:06, HLA-A*02:01	179, 179, 179	187, 187, 187	0.630757, 0.509395, 0.467911	0.13, 0.24, 0.29	HLA-A*02:03, HLA-A*02:06, HLA-A*02:01, HLA-A*68:02	179, 179, 179, 179	187, 187, 187, 187	9.08, 20.26, 31.83, 233.64	0.12, 0.18, 0.29, 0.86	0.6837 ( Probable ANTIGEN ).	PROBABLE ALLERGEN	Non-Toxin	-1.37	-0.1	-0.02	0.3	-1	1003.24
VENADAQFY	HLA-B*44:03, HLA-B*44:02	101, 101	109, 109	0.921037, 0.835725	0.03, 0.04	HLA-B*44:03, HLA-B*44:02	101, 101	109, 109	76.56, 111.38	0.07, 0.11	0.6806 ( Probable ANTIGEN ).	PROBABLE ALLERGEN	Non-Toxin	-0.66	-0.11	-0.52	-0.1	-2	1056.21
LVLAGLVAA	HLA-A*02:06	779	787	0.415756	0.36	HLA-A*02:06, HLA-A*02:03, HLA-A*02:01	779, 779, 779	787, 787, 787	18.23, 108.65, 202.46	0.17, 1.5, 1.4	0.6716 ( Probable ANTIGEN ).	PROBABLE NON-ALLERGEN	Non-Toxin	-1.23	0.4	2.76	-1.1	0	826.18
HEIKDSGLL	HLA-B*40:01, HLA-B*44:03, HLA-B*44:02	688, 688, 688	696, 696, 696	0.951771, 0.335886, 0.224506	0.03, 0.37, 0.45	HLA-B*40:01	688	696	18.32	0.04	0.6573 ( Probable ANTIGEN ).	PROBABLE NON-ALLERGEN	Non-Toxin	-1.22	-0.13	-0.36	0.38	-0.5	1011.28
RYGTTVNCI	HLA-A*24:02, HLA-A*23:01	258, 258	266, 266	0.459156, 0.219172	0.22, 0.39	HLA-A*24:02, HLA-A*23:01	258, 258	266, 266	70.45, 154.04	0.11, 0.26	0.6462 ( Probable ANTIGEN ).	PROBABLE NON-ALLERGEN	Non-Toxin	-0.06	-0.14	0.01	-0.47	1	1026.3
LVVGALVAA	HLA-A*02:06	10	18	0.375031	0.43	HLA-A*02:06, HLA-A*02:03, HLA-A*68:02, HLA-A*02:01	10, 10, 10, 10	18, 18, 18, 18	18.13, 53.76, 115.55, 404.2	0.17, 0.81, 0.56, 2	0.6435 ( Probable ANTIGEN ).	PROBABLE NON-ALLERGEN	Non-Toxin	-1.04	0.4	2.8	-1.07	0	812.15
GPASRPPPV	HLA-B*07:02	45	53	0.884015	0.05	HLA-B*07:02	45	53	22.72	0.07	0.6284 ( Probable ANTIGEN ).	PROBABLE NON-ALLERGEN	Non-Toxin	-0.45	-0.15	-0.68	0.14	1	877.12
LEVYTRHEI	HLA-B*40:01	682	690	0.516987	0.25	HLA-B*40:01	682	690	128.09	0.2	0.6170 ( Probable ANTIGEN ).	PROBABLE NON-ALLERGEN	Non-Toxin	-0.77	-0.2	-0.47	0.08	-0.5	1159.44
FVLATGDFV	HLA-A*02:06	281	289	0.428472	0.34	HLA-A*02:06, HLA-A*02:01, HLA-A*68:02, HLA-A*02:03	281, 281, 281, 281	289, 289, 289, 289	6.78, 28.98, 37.95, 42.88	0.05, 0.27, 0.23, 0.71	0.6098 ( Probable ANTIGEN ).	PROBABLE NON-ALLERGEN	Non-Toxin	-1.24	0.26	1.67	-0.86	-1	968.24
TTNLTQYSL	HLA-A*68:02, HLA-A*32:01	390, 390	398, 398	0.44037, 0.200449	0.24, 0.38	HLA-A*68:02	390	398	177.31	0.73	0.6088 ( Probable ANTIGEN ).	PROBABLE ALLERGEN	Non-Toxin	-1.07	-0.12	-0.4	-0.71	0	1040.27
YSRPLVSFR	HLA-A*31:01, HLA-A*68:01, HLA-A*33:01, HLA-A*30:01	593, 593, 593, 593	601, 601, 601, 601	0.889138, 0.832839, 0.801345, 0.351003	0.03, 0.18, 0.03, 0.32	HLA-A*31:01, HLA-A*68:01, HLA-A*33:01, HLA-A*30:01	593, 593, 593, 593	601, 601, 601, 601	7.94, 15.01, 19.77, 118.59	0.04, 0.14, 0.03, 0.56	0.5881 ( Probable ANTIGEN ).	PROBABLE NON-ALLERGEN	Non-Toxin	-1.15	-0.27	-0.3	-0.17	2	1124.42
GVVSAVSGV	HLA-A*02:06, HLA-A*02:03, HLA-A*68:02	755, 755, 755	763, 763, 763	0.490451, 0.47719, 0.282901	0.27, 0.26, 0.46	HLA-A*02:03, HLA-A*02:06, HLA-A*68:02, HLA-A*02:01	755, 755, 755, 755	763, 763, 763, 763	12.73, 31.14, 95.91, 350.91	0.19, 0.28, 0.49, 1.9	0.5709 ( Probable ANTIGEN ).	PROBABLE ALLERGEN	Non-Toxin	-1.26	0.25	1.8	-0.66	0	774.01
RPPPVPSPA	HLA-B*07:02	49	57	0.755183	0.1	HLA-B*07:02	49	57	83.17	0.2	0.5586 ( Probable ANTIGEN ).	PROBABLE NON-ALLERGEN	Non-Toxin	-0.85	-0.18	-0.81	0.14	1	917.18
VVGGVVSAV	HLA-A*02:06, HLA-A*02:03, HLA-A*68:02	752, 752, 752	760, 760, 760	0.546428, 0.506647, 0.431856	0.2, 0.23, 0.24	HLA-A*02:03, HLA-A*02:06, HLA-A*68:02, HLA-A*02:01	752, 752, 752, 752	760, 760, 760, 760	23.39, 65.83, 125.37, 321.63	0.39, 0.58, 0.59, 1.8	0.5565 ( Probable ANTIGEN ).	PROBABLE ALLERGEN	Non-Toxin	-1.3	0.33	2.36	-0.86	0	786.07
YVYFEEYAY	HLA-B*35:01, HLA-B*15:01, HLA-A*26:01, HLA-A*30:02, HLA-A*01:01, HLA-A*32:01	643, 643, 643, 643, 643, 643	651, 651, 651, 651, 651, 651	0.908823, 0.642586, 0.587755, 0.528246, 0.326912, 0.19314	0.04, 0.18, 0.08, 0.15, 0.34, 0.39	HLA-B*35:01, HLA-A*30:02, HLA-B*15:01, HLA-A*68:01, HLA-A*32:01, HLA-A*26:01, HLA-A*11:01	643, 643, 643, 643, 643, 643, 643	651, 651, 651, 651, 651, 651, 651	5.7, 69.33, 72.91, 103.37, 415.84, 454.08, 497.21	0.02, 0.11, 0.26, 0.87, 0.33, 0.16, 1.4	0.5546 ( Probable ANTIGEN ).	PROBABLE ALLERGEN	Non-Toxin	-0.83	0.03	-0.38	-0.86	-2	1246.45
YYLATGGFL	HLA-A*24:02, HLA-A*23:01	435, 435	443, 443	0.421283, 0.336817	0.25, 0.26	HLA-A*23:01, HLA-A*24:02	435, 435	443, 443	79.17, 100.14	0.16, 0.14	0.5515 ( Probable ANTIGEN ).	PROBABLE ALLERGEN	Non-Toxin	-0.99	0.23	0.9	-1.29	0	1004.28
EVYTRHEIK	HLA-A*68:01	683	691	0.857211	0.14	HLA-A*68:01	683	691	18.68	0.19	0.5243 ( Probable ANTIGEN ).	PROBABLE ALLERGEN	Non-Toxin	-0.83	-0.38	-1.32	0.61	0.5	1174.45
MLGRIAVAW	HLA-B*57:01, HLA-B*58:01, HLA-A*32:01, HLA-B*53:01	516, 516, 516, 516	524, 524, 524, 524	0.696166, 0.538718, 0.530415, 0.17852	0.3, 0.29, 0.09, 0.48	HLA-A*32:01, HLA-B*58:01, HLA-B*57:01, HLA-B*53:01	516, 516, 516, 516	524, 524, 524, 524	53.85, 73.14, 336.04, 456.16	0.07, 0.28, 0.42, 0.22	0.5241 ( Probable ANTIGEN ).	PROBABLE NON-ALLERGEN	Non-Toxin	-1.47	0.15	1.36	-0.87	1	1016.4
RYFIFGGGY	HLA-A*30:02	635	643	0.582849	0.11	HLA-A*30:02	635	643	24.66	0.03	0.4954 ( Probable ANTIGEN ).	PROBABLE ALLERGEN	Non-Toxin	-0.59	0.08	0.2	-0.93	1	1079.35
KQVDGFYAR	HLA-A*31:01	314	322	0.911777	0.02	HLA-A*31:01, HLA-A*11:01	314, 314	322, 322	11.65, 439.6	0.05, 1.3	0.4953 ( Probable ANTIGEN ).	PROBABLE ALLERGEN	Non-Toxin	-1.01	-0.3	-0.92	0.27	1	1083.33
RAHLREIKV	HLA-B*08:01	93	101	0.244567	0.45	HLA-A*30:01	93	101	267.18	1.2	0.4952 ( Probable ANTIGEN ).	PROBABLE NON-ALLERGEN	Non-Toxin	-0.6	-0.4	-0.59	0.66	2.5	1121.48
QYYLATGGF	HLA-A*24:02, HLA-A*23:01	434, 434	442, 442	0.541003, 0.537165	0.18, 0.14	HLA-A*23:01, HLA-A*24:02	434, 434	442, 442	96.26, 174.29	0.18, 0.21	0.4947 ( Probable ANTIGEN ).	PROBABLE NON-ALLERGEN	Non-Toxin	-1.05	0.1	0.09	-1.07	0	1019.25
TTVSTFIDL	HLA-A*68:02	661	669	0.366346	0.32	HLA-A*68:02, HLA-A*02:06	661, 661	669, 669	87.17, 439.89	0.46, 2.4	0.4910 ( Probable ANTIGEN ).	PROBABLE NON-ALLERGEN	Non-Toxin	-0.92	0.1	0.99	-0.61	-1	996.25
ALVAAVASA	HLA-A*02:03, HLA-A*02:01	14, 14	22, 22	0.609347, 0.340465	0.15, 0.47	HLA-A*02:03, HLA-A*02:06, HLA-A*02:01	14, 14, 14	22, 22, 22	6.78, 43.39, 60.1	0.08, 0.4, 0.49	0.4869 ( Probable ANTIGEN ).	PROBABLE NON-ALLERGEN	Non-Toxin	-0.86	0.29	2.27	-0.78	0	772.02
RYSQFMGIF	HLA-A*24:02, HLA-A*23:01	173, 173	181, 181	0.784363, 0.690126	0.06, 0.08	HLA-A*24:02, HLA-A*23:01	173, 173	181, 181	26.67, 27.18	0.04, 0.07	0.4804 ( Probable ANTIGEN ).	PROBABLE ALLERGEN	Non-Toxin	-0.8	-0.04	0.17	-0.77	1	1148.47
YLATGGFLI	HLA-A*02:01, HLA-A*02:03, HLA-A*02:06	436, 436, 436	444, 444, 444	0.696599, 0.579064, 0.44847	0.13, 0.17, 0.32	HLA-A*02:03, HLA-A*02:01, HLA-A*02:06, HLA-A*68:02	436, 436, 436, 436	444, 444, 444, 444	5.52, 5.99, 11.79, 251.59	0.06, 0.05, 0.11, 0.9	0.4787 ( Probable ANTIGEN ).	PROBABLE ALLERGEN	Non-Toxin	-1.22	0.31	1.54	-1.23	0	954.27
NMETTAFHR	HLA-A*33:01	211	219	0.368603	0.32	HLA-A*33:01, HLA-A*68:01, HLA-A*31:01	211, 211, 211	219, 219, 219	125.08, 247.87, 312.77	0.26, 1.6, 1.6	0.4723 ( Probable ANTIGEN ).	PROBABLE NON-ALLERGEN	Non-Toxin	-0.73	-0.3	-1.07	0.07	0.5	1106.34
AEYGGSFRF	HLA-B*44:03, HLA-B*44:02, HLA-B*40:01	372, 372, 372	380, 380, 380	0.983994, 0.958217, 0.941777	0.01, 0.01, 0.04	HLA-B*44:03, HLA-B*40:01, HLA-B*44:02	372, 372, 372	380, 380, 380	16.07, 23.05, 27.88	0.02, 0.05, 0.03	0.4548 ( Probable ANTIGEN ).	PROBABLE ALLERGEN	Non-Toxin	-0.59	-0.09	-0.39	-0.17	0	1033.22
TMLEDHEFV	HLA-A*02:01, HLA-A*02:06, HLA-A*02:03	672, 672, 672	680, 680, 680	0.787385, 0.744126, 0.394865	0.09, 0.09, 0.34	HLA-A*02:06, HLA-A*02:01, HLA-A*02:03	672, 672, 672	680, 680, 680	9.28, 9.94, 29.28	0.07, 0.09, 0.5	0.4469 ( Probable ANTIGEN ).	PROBABLE ALLERGEN	Non-Toxin	-0.79	-0.07	-0.19	0.11	-2.5	1120.37
YMSPFYGYR	HLA-A*31:01, HLA-A*33:01	290, 290	298, 298	0.636692, 0.551575	0.19, 0.13	HLA-A*31:01, HLA-A*68:01, HLA-A*33:01, HLA-A*11:01, HLA-A*03:01	290, 290, 290, 290, 290	298, 298, 298, 298, 298	7.11, 8.56, 11.49, 133.45, 170.78	0.03, 0.06, 0.02, 0.56, 0.44	0.4389 ( Probable ANTIGEN ).	PROBABLE ALLERGEN	Non-Toxin	-1.07	-0.11	-0.72	-0.82	1	1183.46
RFKQVDGFY	HLA-A*30:02	312	320	0.713783	0.05	HLA-A*30:02, HLA-A*30:01	312, 312	320, 320	19.74, 348.51	0.02, 1.4	0.4308 ( Probable ANTIGEN ).	PROBABLE ALLERGEN	Non-Toxin	-0.77	-0.26	-0.81	0.04	1	1159.43
SAVSGVSSF	HLA-B*35:01, HLA-B*15:01, HLA-A*26:01, HLA-B*53:01, HLA-B*58:01, HLA-A*32:01	758, 758, 758, 758, 758, 758	766, 766, 766, 766, 766, 766	0.934814, 0.7818, 0.657284, 0.490434, 0.374074, 0.185102	0.03, 0.08, 0.07, 0.14, 0.43, 0.42	HLA-B*35:01, HLA-B*15:01, HLA-A*26:01	758, 758, 758	766, 766, 766	17.71, 25.72, 313.86	0.05, 0.09, 0.12	0.4246 ( Probable ANTIGEN ).	PROBABLE NON-ALLERGEN	Non-Toxin	-0.98	0.12	1.04	-0.53	0	840.01
GGYVYFEEY	HLA-A*30:02	641	649	0.296516	0.45	HLA-A*30:02	641	649	189.76	0.33	0.4240 ( Probable ANTIGEN ).	PROBABLE ALLERGEN	Non-Toxin	-0.75	0.03	-0.52	-0.54	-2	1126.31
WFGHRYSQF	HLA-A*24:02, HLA-A*23:01	169, 169	177, 177	0.377431, 0.289343	0.27, 0.3	HLA-A*23:01, HLA-A*24:02	169, 169	177, 177	163.19, 182.3	0.27, 0.22	0.4163 ( Probable ANTIGEN ).	PROBABLE ALLERGEN	Non-Toxin	-0.79	-0.15	-1	-0.86	1.5	1227.47
FLIAYQPLL	HLA-A*02:01, HLA-A*02:06, HLA-A*02:03	442, 442, 442	450, 450, 450	0.942225, 0.825808, 0.741193	0.03, 0.07, 0.08	HLA-A*02:01, HLA-A*02:06, HLA-A*02:03	442, 442, 442	450, 450, 450	3.13, 5, 6.09	0.02, 0.04, 0.07	0.4136 ( Probable ANTIGEN ).	PROBABLE ALLERGEN	Non-Toxin	-1.02	0.27	1.57	-1.37	0	1077.47
KVTNMVLRK	HLA-A*03:01, HLA-A*11:01, HLA-A*30:01	874, 874, 874	882, 882, 882	0.955972, 0.93098, 0.601751	0.01, 0.01, 0.08	HLA-A*11:01, HLA-A*03:01, HLA-A*30:01, HLA-A*31:01	874, 874, 874, 874	882, 882, 882, 882	12.07, 19.02, 67.8, 374.85	0.05, 0.05, 0.34, 1.8	0.4052 ( Probable ANTIGEN ).	PROBABLE NON-ALLERGEN	Non-Toxin	-1.04	-0.32	-0.27	0.3	3	1088.51

## Sheet: MHCI_gB_Final Epitopes
peptide	alleles_EL	start_positions_EL	end_positions_EL	scores	percentile_ranks	alleles_BA	start_positions_BA	end_positions_BA	ic50_values	ranks	antigencity	Allergenicity	Toxicity	SVM Score	Hydrophobicity	Hydropathicity	Hydrophilicity	Charge	Mol wt
FIDLNITML	HLA-A*02:06, HLA-A*02:01, HLA-A*02:03, HLA-B*08:01	666, 666, 666, 666	674, 674, 674, 674	0.760108, 0.714389, 0.360524, 0.236097	0.09, 0.12, 0.4, 0.48	HLA-A*02:06, HLA-A*02:01, HLA-A*02:03	666, 666, 666	674, 674, 674	37.59, 63.76, 189.29	0.34, 0.52, 2.1	2.0483 ( Probable ANTIGEN ).	PROBABLE NON-ALLERGEN	Non-Toxin	-1.21	0.21	1.51	-0.91	-1	1079.46
VAWDWVPKR	HLA-A*31:01, HLA-A*68:01, HLA-A*33:01	346, 346, 346	354, 354, 354	0.697658, 0.650983, 0.589329	0.13, 0.38, 0.11	HLA-A*31:01, HLA-A*68:01, HLA-A*33:01	346, 346, 346	354, 354, 354	96.42, 232.16, 247.53	0.65, 1.5, 0.45	1.8514 ( Probable ANTIGEN ).	PROBABLE NON-ALLERGEN	Non-Toxin	-0.69	-0.18	-0.57	-0.14	1	1156.47
TVAWDWVPK	HLA-A*68:01, HLA-A*11:01	345, 345	353, 353	0.752967, 0.713948	0.25, 0.13	HLA-A*68:01, HLA-A*11:01, HLA-A*03:01, HLA-A*31:01, HLA-A*30:01	345, 345, 345, 345, 345	353, 353, 353, 353, 353	6.14, 8.24, 137.86, 270.21, 324.92	0.04, 0.02, 0.38, 1.5, 1.3	1.5449 ( Probable ANTIGEN ).	PROBABLE NON-ALLERGEN	Non-Toxin	-0.82	0	-0.14	-0.52	0	1101.39
KARKKGTSA	HLA-A*30:01, HLA-B*08:01	861, 861	869, 869	0.526884, 0.241572	0.12, 0.47	HLA-A*30:01, HLA-B*07:02, HLA-B*08:01	861, 861, 861	869, 869, 869	24.11, 299.7, 354.99	0.1, 0.46, 0.37	1.4376 ( Probable ANTIGEN ).	PROBABLE NON-ALLERGEN	Non-Toxin	-0.93	-0.54	-1.61	1.21	4	946.23
AANGGPASR	HLA-A*68:01, HLA-A*31:01	41, 41	49, 49	0.694009, 0.644565	0.33, 0.19	HLA-A*68:01, HLA-A*31:01	41, 41	49, 49	170.2, 175.95	1.3, 1.1	1.2727 ( Probable ANTIGEN ).	PROBABLE NON-ALLERGEN	Non-Toxin	-0.86	-0.18	-0.64	0.22	1	799.95
VAAGHATLR	HLA-A*68:01, HLA-A*31:01, HLA-A*33:01	85, 85, 85	93, 93, 93	0.835979, 0.440658, 0.314772	0.17, 0.45, 0.4	HLA-A*68:01, HLA-A*31:01, HLA-A*33:01	85, 85, 85	93, 93, 93	18.94, 129.6, 435.82	0.19, 0.78, 0.68	1.2220 ( Probable ANTIGEN ).	PROBABLE NON-ALLERGEN	Non-Toxin	-1.33	-0.04	0.51	-0.3	1.5	895.15
CTVGHRRYF	HLA-A*26:01	629	637	0.187758	0.4	HLA-A*26:01	629	637	392.43	0.14	1.2190 ( Probable ANTIGEN ).	PROBABLE NON-ALLERGEN	Non-Toxin	-0.64	-0.3	-0.57	-0.24	2.5	1138.43
TEVQRRNQL	HLA-B*40:01, HLA-B*44:03, HLA-B*44:02, HLA-B*08:01	699, 699, 699, 699	707, 707, 707, 707	0.765273, 0.53862, 0.535857, 0.27395	0.13, 0.22, 0.17, 0.4	HLA-B*40:01	699	707	380.2	0.39	1.1939 ( Probable ANTIGEN ).	PROBABLE NON-ALLERGEN	Non-Toxin	-1.43	-0.59	-1.74	0.66	1	1143.4
AAFFAFRYV	HLA-B*51:01	786	794	0.338407	0.41	HLA-A*02:06, HLA-A*68:02, HLA-A*30:01, HLA-A*02:03	786, 786, 786, 786	794, 794, 794, 794	37.1, 44.27, 98.02, 119.57	0.34, 0.26, 0.46, 1.6	1.1531 ( Probable ANTIGEN ).	PROBABLE NON-ALLERGEN	Non-Toxin	-1.21	0.15	1.36	-1.09	1	1091.38
KPRNATPAP	HLA-B*07:02	469	477	0.734172	0.11	HLA-B*07:02	469	477	55.84	0.13	1.1247 ( Probable ANTIGEN ).	PROBABLE NON-ALLERGEN	Non-Toxin	-0.82	-0.38	-1.53	0.53	2	951.2
HIKVGQPQY	HLA-B*15:01, HLA-A*30:02, HLA-A*26:01, HLA-B*35:01, HLA-A*30:01	427, 427, 427, 427, 427	435, 435, 435, 435, 435	0.832643, 0.637333, 0.448138, 0.404092, 0.29964	0.05, 0.09, 0.14, 0.31, 0.43	HLA-B*15:01, HLA-A*30:02	427, 427	435, 435	366.06, 425.47	0.95, 0.65	1.0678 ( Probable ANTIGEN ).	PROBABLE NON-ALLERGEN	Non-Toxin	-1.36	-0.17	-0.97	-0.3	1.5	1069.37
RKYNATHIK	HLA-A*30:01	421	429	0.330608	0.35	HLA-A*30:01	421	429	285.66	1.2	1.0514 ( Probable ANTIGEN ).	PROBABLE NON-ALLERGEN	Non-Toxin	-0.81	-0.46	-1.63	0.41	3.5	1130.44
LLSSKVTNM	HLA-A*02:03, HLA-B*08:01	870, 870	878, 878	0.58017, 0.485887	0.17, 0.16	HLA-A*02:03, HLA-B*15:01, HLA-B*08:01	870, 870, 870	878, 878, 878	35.27, 372.61, 490.94	0.59, 0.96, 0.48	1.0502 ( Probable ANTIGEN ).	PROBABLE NON-ALLERGEN	Non-Toxin	-1.02	-0.06	0.44	-0.33	1	992.33
TMYYKDVTV	HLA-A*02:03, HLA-A*02:01, HLA-A*02:06, HLA-B*08:01	157, 157, 157, 157	165, 165, 165, 165	0.785074, 0.738389, 0.388843, 0.322589	0.06, 0.11, 0.4, 0.32	HLA-A*02:03, HLA-A*02:01, HLA-A*02:06, HLA-A*32:01	157, 157, 157, 157	165, 165, 165, 165	11.38, 32.49, 199.22, 272.22	0.16, 0.3, 1.5, 0.24	0.9940 ( Probable ANTIGEN ).	PROBABLE NON-ALLERGEN	Non-Toxin	-0.33	-0.09	-0.12	-0.41	0	1119.42
GQLGENNEL	HLA-A*02:06	611	619	0.503741	0.25	HLA-A*02:06	611	619	179.49	1.4	0.9770 ( Probable ANTIGEN ).	PROBABLE NON-ALLERGEN	Non-Toxin	-1.28	-0.2	-1.19	0.33	-2	973.15
ATTKARKRK	HLA-A*30:01	57	65	0.383972	0.27	HLA-A*30:01	57	65	234.25	0.97	0.9618 ( Probable ANTIGEN ).	PROBABLE NON-ALLERGEN	Non-Toxin	-1.09	-0.74	-2.06	1.47	5	1059.39
RTEHKARKK	HLA-A*03:01, HLA-A*30:01	857, 857	865, 865	0.484975, 0.390232	0.36, 0.26	HLA-A*30:01	857	865	362.8	1.5	0.9608 ( Probable ANTIGEN ).	PROBABLE NON-ALLERGEN	Non-Toxin	-1.33	-0.86	-2.92	1.84	4.5	1153.47
ALAVGLLVL	HLA-A*02:03, HLA-A*02:01	773, 773	781, 781	0.431525, 0.376053	0.3, 0.4	HLA-A*02:03, HLA-A*02:01, HLA-A*02:06	773, 773, 773	781, 781, 781	56.56, 182.37, 463.58	0.84, 1.3, 2.5	0.9585 ( Probable ANTIGEN ).	PROBABLE NON-ALLERGEN	Non-Toxin	-1.36	0.43	2.98	-1.24	0	868.27
ATVGRRVSA	HLA-A*30:01	549	557	0.338089	0.34	HLA-A*30:01	549	557	109.42	0.51	0.9478 ( Probable ANTIGEN ).	PROBABLE NON-ALLERGEN	Non-Toxin	-1.09	-0.25	0.12	0.21	2	916.16
TTSSIEFAR	HLA-A*68:01, HLA-A*31:01, HLA-A*33:01, HLA-A*11:01	493, 493, 493, 493	501, 501, 501, 501	0.982942, 0.709879, 0.693435, 0.487896	0.01, 0.13, 0.07, 0.31	HLA-A*68:01, HLA-A*31:01, HLA-A*33:01, HLA-A*11:01	493, 493, 493, 493	501, 501, 501, 501	3.25, 24.17, 35.2, 78.35	0.01, 0.16, 0.06, 0.37	0.9454 ( Probable ANTIGEN ).	PROBABLE NON-ALLERGEN	Non-Toxin	-0.89	-0.19	-0.21	0.11	0	1011.21
QNSMRVSSR	HLA-A*33:01	580	588	0.408131	0.26	HLA-A*33:01, HLA-A*31:01	580, 580	588, 588	285.58, 411.97	0.5, 1.9	0.9281 ( Probable ANTIGEN ).	PROBABLE NON-ALLERGEN	Non-Toxin	-0.92	-0.54	-1.37	0.5	2	1064.3
LATGDFVYM	HLA-B*35:01	283	291	0.338565	0.38	HLA-B*35:01, HLA-A*02:06	283, 283	291, 291	71.1, 435.45	0.13, 2.4	0.9219 ( Probable ANTIGEN ).	PROBABLE ALLERGEN	Non-Toxin	-1.38	0.16	0.96	-0.81	-1	1016.3
KYNATHIKV	HLA-A*24:02, HLA-A*23:01, HLA-A*30:01	422, 422, 422	430, 430, 430	0.562902, 0.390723, 0.325546	0.16, 0.23, 0.37	HLA-A*30:01, HLA-A*24:02, HLA-A*23:01	422, 422, 422	430, 430, 430	194.47, 397.66, 497.83	0.84, 0.37, 0.59	0.9184 ( Probable ANTIGEN ).	PROBABLE ALLERGEN	Non-Toxin	-0.87	-0.21	-0.67	-0.09	2.5	1073.39
FAFRYVLQL	HLA-B*51:01, HLA-A*02:06, HLA-B*08:01, HLA-A*02:01, HLA-A*68:02	789, 789, 789, 789, 789	797, 797, 797, 797, 797	0.621536, 0.590022, 0.419208, 0.370218, 0.286636	0.12, 0.17, 0.21, 0.41, 0.45	HLA-A*02:06, HLA-A*02:01, HLA-A*02:03, HLA-B*08:01, HLA-B*35:01, HLA-A*68:02, HLA-B*58:01	789, 789, 789, 789, 789, 789, 789	797, 797, 797, 797, 797, 797, 797	28.18, 81.42, 135.9, 184.77, 264.23, 273.21, 406.53	0.26, 0.61, 1.7, 0.21, 0.31, 0.95, 0.76	0.8998 ( Probable ANTIGEN ).	PROBABLE NON-ALLERGEN	Non-Toxin	-1.31	0.07	1.1	-1.08	1	1156.52
GTSALLSSK	HLA-A*11:01, HLA-A*03:01, HLA-A*30:01	866, 866, 866	874, 874, 874	0.931525, 0.851333, 0.451921	0.01, 0.05, 0.18	HLA-A*11:01, HLA-A*03:01, HLA-A*30:01, HLA-A*68:01	866, 866, 866, 866	874, 874, 874, 874	10.21, 40.9, 83.25, 92.04	0.03, 0.12, 0.4, 0.8	0.8600 ( Probable ANTIGEN ).	PROBABLE NON-ALLERGEN	Non-Toxin	-0.32	-0.07	0.22	-0.07	1	863.1
VAAFFAFRY	HLA-A*30:02, HLA-B*35:01, HLA-A*01:01	785, 785, 785	793, 793, 793	0.521464, 0.476833, 0.310562	0.16, 0.24, 0.36	HLA-A*30:02, HLA-B*35:01, HLA-B*58:01, HLA-A*11:01, HLA-A*68:01, HLA-A*01:01	785, 785, 785, 785, 785, 785	793, 793, 793, 793, 793, 793	35.44, 59.26, 174.64, 233.51, 280.48, 470.1	0.05, 0.11, 0.46, 0.8, 1.6, 0.21	0.8538 ( Probable ANTIGEN ).	PROBABLE NON-ALLERGEN	Non-Toxin	-1.17	0.15	1.36	-1.09	1	1091.38
FVPLEVYTR	HLA-A*68:01, HLA-A*33:01	679, 679	687, 687	0.697013, 0.329796	0.32, 0.37	HLA-A*68:01	679	687	51.27	0.49	0.8447 ( Probable ANTIGEN ).	PROBABLE NON-ALLERGEN	Non-Toxin	-1.01	-0.04	0.38	-0.44	0	1123.44
LVAAFFAFR	HLA-A*68:01, HLA-A*31:01, HLA-A*33:01	784, 784, 784	792, 792, 792	0.843431, 0.656677, 0.540472	0.15, 0.17, 0.14	HLA-A*68:01, HLA-A*31:01, HLA-A*33:01, HLA-A*11:01, HLA-A*03:01	784, 784, 784, 784, 784	792, 792, 792, 792, 792	2.94, 5.98, 10.09, 22.2, 137.65	0.01, 0.03, 0.02, 0.11, 0.38	0.8151 ( Probable ANTIGEN ).	PROBABLE NON-ALLERGEN	Non-Toxin	-1.33	0.21	1.92	-1.03	1	1041.37
KALYPLTTK	HLA-A*03:01, HLA-A*11:01, HLA-A*30:01, HLA-A*31:01	803, 803, 803, 803	811, 811, 811, 811	0.915288, 0.889145, 0.826419, 0.480778	0.03, 0.02, 0.02, 0.39	HLA-A*11:01, HLA-A*30:01, HLA-A*03:01, HLA-A*31:01	803, 803, 803, 803	811, 811, 811, 811	26.25, 34.48, 46.96, 199.94	0.13, 0.16, 0.15, 1.2	0.7926 ( Probable ANTIGEN ).	PROBABLE NON-ALLERGEN	Non-Toxin	-0.77	-0.14	-0.3	-0.13	2	1034.39
AFFAFRYVL	HLA-A*23:01	787	795	0.208689	0.41	HLA-A*23:01, HLA-A*32:01, HLA-A*31:01	787, 787, 787	795, 795, 795	204.85, 392.47, 444.12	0.34, 0.31, 1.9	0.7919 ( Probable ANTIGEN ).	PROBABLE NON-ALLERGEN	Non-Toxin	-1.22	0.18	1.58	-1.23	1	1133.47
QFMGIFEDR	HLA-A*33:01	176	184	0.570067	0.12	HLA-A*33:01, HLA-A*31:01, HLA-A*68:01	176, 176, 176	184, 184, 184	44.76, 83.34, 339.76	0.08, 0.56, 1.8	0.7750 ( Probable ANTIGEN ).	PROBABLE NON-ALLERGEN	Non-Toxin	-0.98	-0.16	-0.38	0.12	-1	1142.42
AIASATVGR	HLA-A*68:01, HLA-A*11:01, HLA-A*31:01, HLA-A*03:01	545, 545, 545, 545	553, 553, 553, 553	0.840286, 0.681371, 0.588352, 0.509826	0.16, 0.16, 0.25, 0.32	HLA-A*68:01, HLA-A*11:01, HLA-A*31:01, HLA-A*03:01	545, 545, 545, 545	553, 553, 553, 553	20.93, 74.35, 92, 487.64	0.22, 0.35, 0.62, 0.91	0.7730 ( Probable ANTIGEN ).	PROBABLE NON-ALLERGEN	Non-Toxin	-0.88	0	0.86	-0.21	1	845.08
VLATGDFVY	HLA-B*15:01, HLA-A*30:02, HLA-A*01:01, HLA-B*35:01	282, 282, 282, 282	290, 290, 290, 290	0.683153, 0.498534, 0.367557, 0.326394	0.14, 0.17, 0.29, 0.39	HLA-B*15:01, HLA-A*30:02, HLA-B*35:01	282, 282, 282	290, 290, 290	46.17, 89.37, 124.24	0.17, 0.15, 0.19	0.7677 ( Probable ANTIGEN ).	PROBABLE NON-ALLERGEN	Non-Toxin	-1.43	0.19	1.21	-0.83	-1	984.24
RYMALVSAM	HLA-A*24:02, HLA-A*23:01	847, 847	855, 855	0.508898, 0.434996	0.19, 0.2	HLA-A*23:01, HLA-A*24:02, HLA-A*30:01, HLA-A*32:01, HLA-A*30:02, HLA-A*31:01, HLA-B*15:01	847, 847, 847, 847, 847, 847, 847	855, 855, 855, 855, 855, 855, 855	32.2, 36.45, 117.91, 198.67, 229.15, 329.89, 384.75	0.08, 0.07, 0.56, 0.19, 0.4, 1.7, 0.98	0.7392 ( Probable ANTIGEN ).	PROBABLE NON-ALLERGEN	Non-Toxin	-0.92	0.01	0.98	-0.66	1	1041.41
KENIAPYKF	HLA-B*44:03, HLA-B*44:02, HLA-B*40:01	146, 146, 146	154, 154, 154	0.958421, 0.928618, 0.641962	0.02, 0.02, 0.19	HLA-B*44:02, HLA-B*44:03	146, 146	154, 154	133.27, 136.22	0.12, 0.12	0.7259 ( Probable ANTIGEN ).	PROBABLE NON-ALLERGEN	Non-Toxin	-0.52	-0.21	-0.96	0.23	1	1109.41
KDVTVSQVW	HLA-B*44:02, HLA-B*44:03, HLA-B*58:01	161, 161, 161	169, 169, 169	0.675121, 0.627778, 0.425818	0.11, 0.17, 0.39	HLA-B*44:02	161	169	388.24	0.23	0.6879 ( Probable ANTIGEN ).	PROBABLE NON-ALLERGEN	Non-Toxin	-1.3	-0.11	-0.08	-0.2	0	1061.33
LVLAGLVAA	HLA-A*02:06	779	787	0.415756	0.36	HLA-A*02:06, HLA-A*02:03, HLA-A*02:01	779, 779, 779	787, 787, 787	18.23, 108.65, 202.46	0.17, 1.5, 1.4	0.6716 ( Probable ANTIGEN ).	PROBABLE NON-ALLERGEN	Non-Toxin	-1.23	0.4	2.76	-1.1	0	826.18
HEIKDSGLL	HLA-B*40:01, HLA-B*44:03, HLA-B*44:02	688, 688, 688	696, 696, 696	0.951771, 0.335886, 0.224506	0.03, 0.37, 0.45	HLA-B*40:01	688	696	18.32	0.04	0.6573 ( Probable ANTIGEN ).	PROBABLE NON-ALLERGEN	Non-Toxin	-1.22	-0.13	-0.36	0.38	-0.5	1011.28
RYGTTVNCI	HLA-A*24:02, HLA-A*23:01	258, 258	266, 266	0.459156, 0.219172	0.22, 0.39	HLA-A*24:02, HLA-A*23:01	258, 258	266, 266	70.45, 154.04	0.11, 0.26	0.6462 ( Probable ANTIGEN ).	PROBABLE NON-ALLERGEN	Non-Toxin	-0.06	-0.14	0.01	-0.47	1	1026.3
LVVGALVAA	HLA-A*02:06	10	18	0.375031	0.43	HLA-A*02:06, HLA-A*02:03, HLA-A*68:02, HLA-A*02:01	10, 10, 10, 10	18, 18, 18, 18	18.13, 53.76, 115.55, 404.2	0.17, 0.81, 0.56, 2	0.6435 ( Probable ANTIGEN ).	PROBABLE NON-ALLERGEN	Non-Toxin	-1.04	0.4	2.8	-1.07	0	812.15
GPASRPPPV	HLA-B*07:02	45	53	0.884015	0.05	HLA-B*07:02	45	53	22.72	0.07	0.6284 ( Probable ANTIGEN ).	PROBABLE NON-ALLERGEN	Non-Toxin	-0.45	-0.15	-0.68	0.14	1	877.12
LEVYTRHEI	HLA-B*40:01	682	690	0.516987	0.25	HLA-B*40:01	682	690	128.09	0.2	0.6170 ( Probable ANTIGEN ).	PROBABLE NON-ALLERGEN	Non-Toxin	-0.77	-0.2	-0.47	0.08	-0.5	1159.44
FVLATGDFV	HLA-A*02:06	281	289	0.428472	0.34	HLA-A*02:06, HLA-A*02:01, HLA-A*68:02, HLA-A*02:03	281, 281, 281, 281	289, 289, 289, 289	6.78, 28.98, 37.95, 42.88	0.05, 0.27, 0.23, 0.71	0.6098 ( Probable ANTIGEN ).	PROBABLE NON-ALLERGEN	Non-Toxin	-1.24	0.26	1.67	-0.86	-1	968.24
YSRPLVSFR	HLA-A*31:01, HLA-A*68:01, HLA-A*33:01, HLA-A*30:01	593, 593, 593, 593	601, 601, 601, 601	0.889138, 0.832839, 0.801345, 0.351003	0.03, 0.18, 0.03, 0.32	HLA-A*31:01, HLA-A*68:01, HLA-A*33:01, HLA-A*30:01	593, 593, 593, 593	601, 601, 601, 601	7.94, 15.01, 19.77, 118.59	0.04, 0.14, 0.03, 0.56	0.5881 ( Probable ANTIGEN ).	PROBABLE NON-ALLERGEN	Non-Toxin	-1.15	-0.27	-0.3	-0.17	2	1124.42
RPPPVPSPA	HLA-B*07:02	49	57	0.755183	0.1	HLA-B*07:02	49	57	83.17	0.2	0.5586 ( Probable ANTIGEN ).	PROBABLE NON-ALLERGEN	Non-Toxin	-0.85	-0.18	-0.81	0.14	1	917.18
MLGRIAVAW	HLA-B*57:01, HLA-B*58:01, HLA-A*32:01, HLA-B*53:01	516, 516, 516, 516	524, 524, 524, 524	0.696166, 0.538718, 0.530415, 0.17852	0.3, 0.29, 0.09, 0.48	HLA-A*32:01, HLA-B*58:01, HLA-B*57:01, HLA-B*53:01	516, 516, 516, 516	524, 524, 524, 524	53.85, 73.14, 336.04, 456.16	0.07, 0.28, 0.42, 0.22	0.5241 ( Probable ANTIGEN ).	PROBABLE NON-ALLERGEN	Non-Toxin	-1.47	0.15	1.36	-0.87	1	1016.4
RAHLREIKV	HLA-B*08:01	93	101	0.244567	0.45	HLA-A*30:01	93	101	267.18	1.2	0.4952 ( Probable ANTIGEN ).	PROBABLE NON-ALLERGEN	Non-Toxin	-0.6	-0.4	-0.59	0.66	2.5	1121.48
QYYLATGGF	HLA-A*24:02, HLA-A*23:01	434, 434	442, 442	0.541003, 0.537165	0.18, 0.14	HLA-A*23:01, HLA-A*24:02	434, 434	442, 442	96.26, 174.29	0.18, 0.21	0.4947 ( Probable ANTIGEN ).	PROBABLE NON-ALLERGEN	Non-Toxin	-1.05	0.1	0.09	-1.07	0	1019.25
TTVSTFIDL	HLA-A*68:02	661	669	0.366346	0.32	HLA-A*68:02, HLA-A*02:06	661, 661	669, 669	87.17, 439.89	0.46, 2.4	0.4910 ( Probable ANTIGEN ).	PROBABLE NON-ALLERGEN	Non-Toxin	-0.92	0.1	0.99	-0.61	-1	996.25
ALVAAVASA	HLA-A*02:03, HLA-A*02:01	14, 14	22, 22	0.609347, 0.340465	0.15, 0.47	HLA-A*02:03, HLA-A*02:06, HLA-A*02:01	14, 14, 14	22, 22, 22	6.78, 43.39, 60.1	0.08, 0.4, 0.49	0.4869 ( Probable ANTIGEN ).	PROBABLE NON-ALLERGEN	Non-Toxin	-0.86	0.29	2.27	-0.78	0	772.02
YLATGGFLI	HLA-A*02:01, HLA-A*02:03, HLA-A*02:06	436, 436, 436	444, 444, 444	0.696599, 0.579064, 0.44847	0.13, 0.17, 0.32	HLA-A*02:03, HLA-A*02:01, HLA-A*02:06, HLA-A*68:02	436, 436, 436, 436	444, 444, 444, 444	5.52, 5.99, 11.79, 251.59	0.06, 0.05, 0.11, 0.9	0.4787 ( Probable ANTIGEN ).	PROBABLE ALLERGEN	Non-Toxin	-1.22	0.31	1.54	-1.23	0	954.27
NMETTAFHR	HLA-A*33:01	211	219	0.368603	0.32	HLA-A*33:01, HLA-A*68:01, HLA-A*31:01	211, 211, 211	219, 219, 219	125.08, 247.87, 312.77	0.26, 1.6, 1.6	0.4723 ( Probable ANTIGEN ).	PROBABLE NON-ALLERGEN	Non-Toxin	-0.73	-0.3	-1.07	0.07	0.5	1106.34
YMSPFYGYR	HLA-A*31:01, HLA-A*33:01	290, 290	298, 298	0.636692, 0.551575	0.19, 0.13	HLA-A*31:01, HLA-A*68:01, HLA-A*33:01, HLA-A*11:01, HLA-A*03:01	290, 290, 290, 290, 290	298, 298, 298, 298, 298	7.11, 8.56, 11.49, 133.45, 170.78	0.03, 0.06, 0.02, 0.56, 0.44	0.4389 ( Probable ANTIGEN ).	PROBABLE ALLERGEN	Non-Toxin	-1.07	-0.11	-0.72	-0.82	1	1183.46
SAVSGVSSF	HLA-B*35:01, HLA-B*15:01, HLA-A*26:01, HLA-B*53:01, HLA-B*58:01, HLA-A*32:01	758, 758, 758, 758, 758, 758	766, 766, 766, 766, 766, 766	0.934814, 0.7818, 0.657284, 0.490434, 0.374074, 0.185102	0.03, 0.08, 0.07, 0.14, 0.43, 0.42	HLA-B*35:01, HLA-B*15:01, HLA-A*26:01	758, 758, 758	766, 766, 766	17.71, 25.72, 313.86	0.05, 0.09, 0.12	0.4246 ( Probable ANTIGEN ).	PROBABLE NON-ALLERGEN	Non-Toxin	-0.98	0.12	1.04	-0.53	0	840.01
KVTNMVLRK	HLA-A*03:01, HLA-A*11:01, HLA-A*30:01	874, 874, 874	882, 882, 882	0.955972, 0.93098, 0.601751	0.01, 0.01, 0.08	HLA-A*11:01, HLA-A*03:01, HLA-A*30:01, HLA-A*31:01	874, 874, 874, 874	882, 882, 882, 882	12.07, 19.02, 67.8, 374.85	0.05, 0.05, 0.34, 1.8	0.4052 ( Probable ANTIGEN ).	PROBABLE NON-ALLERGEN	Non-Toxin	-1.04	-0.32	-0.27	0.3	3	1088.51

## Sheet: MHCI_ICP0_Epitopes
peptide	alleles_EL	start_positions_EL	end_positions_EL	scores_EL	percentile_ranks_EL	alleles_BA	start_positions_BA	end_positions_BA	scores_BA	percentile_ranks_BA	antigencity	Allergenicity	Toxicity	SVM Score	Hydrophobicity	Hydropathicity	Hydrophilicity	Charge	Mol wt
AAAAPVVSA	HLA-A*68:02	425	433	0.312075	0.39	HLA-A*68:02	425	433	742.09	1.9	1 : 0.4861 ( Probable ANTIGEN ).	NON ALLERGEN	Non-Toxin	-1.28	0.22	1.67	-0.58	0	755.97
AAAPAWSRR	HLA-A*68:01, HLA-A*31:01, HLA-A*11:01, HLA-A*33:01	690, 690, 690, 690	698, 698, 698, 698	0.805216, 0.74298, 0.408538, 0.274691	0.2, 0.1, 0.42, 0.48	HLA-A*31:01, HLA-A*68:01, HLA-A*11:01, HLA-A*33:01	690, 690, 690, 690	698, 698, 698, 698	30.06, 30.84, 292.71, 733.36	0.22, 0.33, 0.93, 1.2	2 : 1.0611 ( Probable ANTIGEN ).	ALLERGEN	Non-Toxin	-0.98	-0.28	-0.57	0.1	2	985.21
AAAPRGPRK	HLA-A*11:01, HLA-A*30:01, HLA-A*03:01	602, 602, 602	610, 610, 610	0.742787, 0.73776, 0.646683	0.1, 0.03, 0.21	HLA-A*30:01, HLA-A*11:01, HLA-A*03:01	602, 602, 602	610, 610, 610	53.41, 99.51, 300.82	0.27, 0.46, 0.68	3 : 0.1034 ( Probable NON-ANTIGEN ).	NON ALLERGEN	Non-Toxin	-1.16	-0.43	-1.23	0.83	3	923.19
AAARPRKRR	HLA-A*31:01	508	516	0.548044	0.3	HLA-A*31:01	508	516	166.27	0.95	4 : 0.6625 ( Probable ANTIGEN ).	NON ALLERGEN	Non-Toxin	-1.11	-0.83	-2.01	1.5	5	1081.39
AAGPAPPAV	HLA-A*02:06, HLA-B*51:01	437, 437	445, 445	0.504476, 0.294835	0.25, 0.47	HLA-B*51:01	437	445	10715.92	1.9	5 : 0.4558 ( Probable ANTIGEN ).	ALLERGEN	Non-Toxin	-0.71	0.17	0.69	-0.39	0	749.97
AAQEPPIVI	HLA-B*51:01	357	365	0.443634	0.25	HLA-B*51:01	357	365	7937.35	1.3	6 : 0.7068 ( Probable ANTIGEN ).	NON ALLERGEN	Non-Toxin	-0.53	0.12	0.73	-0.32	-1	937.23
AARPRAAVA	HLA-A*30:01	408	416	0.296359	0.43	HLA-A*30:01, HLA-B*07:02, HLA-B*08:01	408, 408, 408	416, 416, 416	44.7, 350.97, 450.93	0.22, 0.51, 0.44	7 : 0.3481 ( Probable NON-ANTIGEN ).	ALLERGEN	Non-Toxin	-1.12	-0.2	0.29	0.22	2	882.13
AGTAVDFIW	HLA-B*58:01, HLA-B*57:01	204, 204	212, 212	0.787094, 0.743566	0.13, 0.26	HLA-B*58:01, HLA-B*57:01, HLA-B*53:01	204, 204, 204	212, 212, 212	9.65, 74.38, 1444.8	0.05, 0.15, 0.61	8 : 1.3301 ( Probable ANTIGEN ).	NON ALLERGEN	Non-Toxin	-1.01	0.22	1.07	-0.84	-1	979.22
ALAPYVNKT	HLA-A*02:03, HLA-A*02:01, HLA-A*02:06	647, 647, 647	655, 655, 655	0.778142, 0.566768, 0.498335	0.06, 0.22, 0.26	HLA-A*02:03, HLA-A*02:01, HLA-A*02:06	647, 647, 647	655, 655, 655	20.58, 219.3, 232.92	0.35, 1.4, 1.6	9 : 0.7501 ( Probable ANTIGEN ).	ALLERGEN	Non-Toxin	-0.71	-0.04	0.07	-0.42	1	976.26
APASAGAAP	HLA-B*07:02	567	575	0.312942	0.46	HLA-B*07:02	567	575	330.95	0.5	10 : 0.6983 ( Probable ANTIGEN ).	ALLERGEN	Non-Toxin	-0.92	0.11	0.51	-0.24	0	711.87
APAWSRRTL	HLA-B*07:02, HLA-B*08:01	692, 692	700, 700	0.996729, 0.256281	0.01, 0.43	HLA-B*07:02, HLA-B*08:01, HLA-B*35:01	692, 692, 692	700, 700, 700	2.93, 1541.77, 3638.14	0.01, 1.4, 1.9	11 : 1.0569 ( Probable ANTIGEN ).	ALLERGEN	Non-Toxin	-1.04	-0.29	-0.62	-0.03	2	1057.33
APHAAEGAA	HLA-B*07:02	501	509	0.366038	0.38	HLA-B*07:02	501	509	101.04	0.23	12 : 0.4026 ( Probable ANTIGEN ).	NON ALLERGEN	Non-Toxin	-1.09	0.04	0.03	0	-0.5	793.94
APPLRCQSF	HLA-B*08:01, HLA-B*07:02	134, 134	142, 142	0.553892, 0.508473	0.12, 0.23	HLA-B*07:02, HLA-B*08:01	134, 134	142, 142	503.95, 850.64	0.62, 0.75	13 : 1.3366 ( Probable ANTIGEN ).	ALLERGEN	Non-Toxin	-0.5	-0.16	-0.12	-0.26	1	1018.31
APRGPRKCA	HLA-B*07:02	604	612	0.788977	0.08	HLA-B*07:02	604	612	49.75	0.13	14 : 0.4653 ( Probable ANTIGEN ).	ALLERGEN	Non-Toxin	-0.73	-0.45	-1.16	0.78	3	955.25
APRRGGGGA	HLA-B*07:02	262	270	0.7408	0.11	HLA-B*07:02	262	270	15.46	0.05	15 : 0.7048 ( Probable ANTIGEN ).	NON ALLERGEN	Non-Toxin	-0.79	-0.27	-0.96	0.56	2	797.99
APRSPLAPQ	HLA-B*07:02	533	541	0.570139	0.2	HLA-B*07:02	533	541	78.24	0.18	16 : 0.4967 ( Probable ANTIGEN ).	ALLERGEN	Non-Toxin	-1.19	-0.21	-0.69	0.08	1	936.19
APRSRMTQA	HLA-B*07:02, HLA-B*08:01	452, 452	460, 460	0.881211, 0.378798	0.05, 0.26	HLA-B*07:02, HLA-B*08:01	452, 452	460, 460	21.22, 391.44	0.07, 0.41	17 : 0.2354 ( Probable NON-ANTIGEN ).	NON ALLERGEN	Non-Toxin	-1.61	-0.44	-1.12	0.42	2	1017.28
APRSSSSGG	HLA-B*07:02	289	297	0.28739	0.49	HLA-B*07:02	289	297	119.2	0.25	18 : 0.6138 ( Probable ANTIGEN ).	NON ALLERGEN	Non-Toxin	-0.68	-0.26	-0.92	0.41	1	804.92
APYVNKTVT	HLA-B*07:02	649	657	0.29829	0.47	HLA-B*07:02	649	657	763.71	0.82	19 : 0.6626 ( Probable ANTIGEN ).	NON ALLERGEN	Non-Toxin	-0.78	-0.09	-0.17	-0.38	1	992.26
ATRGTSQPA	HLA-A*30:01	272	280	0.658102	0.06	HLA-A*30:01, HLA-B*07:02, HLA-A*30:02	272, 272, 272	280, 280, 280	7.59, 1099.16, 1555.04	0.02, 1.1, 1.8	20 : 0.8116 ( Probable ANTIGEN ).	ALLERGEN	Non-Toxin	-0.87	-0.28	-0.96	0.19	1	888.06
ATRPAPPGA	HLA-A*30:01	281	289	0.859003	0.01	HLA-A*30:01	281	289	6.97	0.02	21 : 1.2262 ( Probable ANTIGEN ).	ALLERGEN	Non-Toxin	-0.33	-0.14	-0.56	0.12	1	837.05
AVAAVVPRV	HLA-A*02:06, HLA-A*02:03, HLA-A*02:01, HLA-A*68:02	313, 313, 313, 313	321, 321, 321, 321	0.94447, 0.887164, 0.866424, 0.826088	0.02, 0.03, 0.05, 0.05	HLA-A*02:03, HLA-A*02:06, HLA-A*68:02, HLA-A*02:01, HLA-A*32:01, HLA-A*26:01	313, 313, 313, 313, 313, 313	321, 321, 321, 321, 321, 321	10.52, 12.16, 39.67, 44.57, 2447.58, 5672.16	0.14, 0.12, 0.24, 0.4, 1.4, 1.2	22 : 0.5469 ( Probable ANTIGEN ).	NON ALLERGEN	Non-Toxin	-1.31	0.12	1.79	-0.5	1	881.2
AVVPRVASL	HLA-A*02:06, HLA-B*08:01, HLA-A*02:03, HLA-B*07:02, HLA-A*68:02, HLA-A*02:01, HLA-A*26:01, HLA-A*32:01	316, 316, 316, 316, 316, 316, 316, 316	324, 324, 324, 324, 324, 324, 324, 324	0.818451, 0.769285, 0.740379, 0.628019, 0.472946, 0.467393, 0.463902, 0.422775	0.07, 0.04, 0.08, 0.16, 0.21, 0.29, 0.13, 0.15	HLA-A*02:03, HLA-A*02:06, HLA-B*07:02, HLA-B*08:01, HLA-A*68:02, HLA-B*15:01, HLA-A*32:01, HLA-A*26:01	316, 316, 316, 316, 316, 316, 316, 316	324, 324, 324, 324, 324, 324, 324, 324	81.5, 102.35, 350.36, 429.71, 718.34, 751.36, 825.24, 1085.14	1.2, 0.8, 0.51, 0.43, 1.9, 1.7, 0.54, 0.3	23 : 0.7679 ( Probable ANTIGEN ).	ALLERGEN	Non-Toxin	-1.52	0.06	1.46	-0.44	1	911.23
CMKTWIPLR	HLA-A*31:01, HLA-A*33:01	152, 152	160, 160	0.609103, 0.481101	0.22, 0.18	HLA-A*31:01, HLA-A*33:01, HLA-A*03:01	152, 152, 152	160, 160, 160	10.67, 27.87, 930.26	0.05, 0.05, 1.5	24 : -0.2179 ( Probable NON-ANTIGEN ).	ALLERGEN	Non-Toxin	-0.4	-0.13	0.12	-0.41	2	1147.59
DAAGPAPPA	HLA-A*68:02	436	444	0.372387	0.3	HLA-A*68:02, HLA-B*35:01, HLA-B*51:01	436, 436, 436	444, 444, 444	245, 2938.38, 8556.86	0.89, 1.7, 1.4	25 : 0.0145 ( Probable NON-ANTIGEN ).	ALLERGEN	Non-Toxin	-0.59	0.03	-0.17	0.11	-1	765.92
DAHRAPRSR	HLA-A*33:01	448	456	0.609823	0.1	HLA-A*33:01	448	456	540.32	0.82	26 : -0.5124 ( Probable NON-ANTIGEN ).	ALLERGEN	Non-Toxin	-0.69	-0.69	-2.11	1.2	2.5	1065.26
DFIWTGNQR	HLA-A*33:01	209	217	0.819583	0.02	HLA-A*33:01	209	217	20.65	0.04	27 : 1.5294 ( Probable ANTIGEN ).	ALLERGEN	Non-Toxin	-1.05	-0.24	-1.08	-0.19	0	1136.36
DPAPGLTRY	HLA-B*35:01, HLA-B*53:01, HLA-A*26:01	628, 628, 628	636, 636, 636	0.923391, 0.635585, 0.456759	0.03, 0.07, 0.14	HLA-B*35:01, HLA-B*53:01, HLA-A*26:01	628, 628, 628	636, 636, 636	152.58, 1794.01, 3136.95	0.23, 0.71, 0.68	28 : 0.7511 ( Probable ANTIGEN ).	ALLERGEN	Non-Toxin	-0.67	-0.2	-0.89	0.11	0	989.21
DSPPPSPRR	HLA-A*68:01, HLA-A*33:01	367, 367	375, 375	0.812394, 0.521903	0.2, 0.15	HLA-A*68:01, HLA-A*33:01	367, 367	375, 375	257.22, 1511.35	1.6, 1.7	29 : 0.6580 ( Probable ANTIGEN ).	NON ALLERGEN	Non-Toxin	-0.54	-0.56	-2.28	1.07	1	1008.2
DTQAQSLGR	HLA-A*68:01, HLA-A*33:01	463, 463	471, 471	0.901488, 0.611764	0.07, 0.1	HLA-A*68:01, HLA-A*33:01	463, 463	471, 471	30.48, 121.43	0.33, 0.26	30 : 0.5553 ( Probable ANTIGEN ).	NON ALLERGEN	Non-Toxin	-0.95	-0.37	-1.26	0.44	0	975.15
DYVPPAPRR	HLA-A*33:01	253	261	0.832857	0.02	HLA-A*33:01	253	261	119.55	0.26	31 : 1.2975 ( Probable ANTIGEN ).	ALLERGEN	Non-Toxin	-1.12	-0.4	-1.4	0.52	1	1070.32
EAGSTDTEM	HLA-B*35:01	67	75	0.406323	0.31	HLA-B*35:01	67	75	599.76	0.55	32 : 1.0370 ( Probable ANTIGEN ).	NON ALLERGEN	Non-Toxin	-0.7	-0.21	-1.04	0.74	-3	940.06
EPRPGTSSR	HLA-A*33:01	2	10	0.308828	0.41						33 : 1.4288 ( Probable ANTIGEN ).	ALLERGEN	Non-Toxin	-1.06	-0.54	-2.04	1.02	1	986.16
ETGHIGAYV	HLA-A*68:02	667	675	0.938649	0.01	HLA-A*68:02, HLA-A*26:01	667, 667	675, 675	3.71, 1198.06	0.02, 0.32	34 : 0.9115 ( Probable ANTIGEN ).	NON ALLERGEN	Non-Toxin	-0.92	0.07	0.11	-0.44	-0.5	946.16
FCIPCMKTW	HLA-B*57:01, HLA-B*58:01, HLA-B*53:01	148, 148, 148	156, 156, 156	0.88038, 0.773131, 0.251394	0.14, 0.14, 0.35	HLA-B*58:01, HLA-B*57:01, HLA-B*53:01	148, 148, 148	156, 156, 156	102.28, 196.89, 940.84	0.35, 0.28, 0.41	35 : 0.8592 ( Probable ANTIGEN ).	ALLERGEN	Toxin	0.03	0.08	0.79	-0.93	1	1128.55
FPCLHPFCI	HLA-B*51:01, HLA-B*53:01	142, 142	150, 150	0.629731, 0.219098	0.11, 0.41	HLA-B*53:01, HLA-B*51:01, HLA-B*35:01, HLA-B*08:01, HLA-B*07:02	142, 142, 142, 142, 142	150, 150, 150, 150, 150	143.97, 300.61, 425.8, 649.74, 1843.64	0.11, 0.03, 0.43, 0.62, 1.6	36 : 1.2346 ( Probable ANTIGEN ).	NON ALLERGEN	Toxin	0.61	0.22	1.39	-1.23	0.5	1076.46
GALDFHGLR	HLA-A*31:01	742	750	0.418922	0.49	HLA-A*31:01, HLA-A*68:01, HLA-A*33:01, HLA-A*11:01	742, 742, 742, 742	750, 750, 750, 750	49.95, 91.36, 443.68, 512.54	0.35, 0.79, 0.69, 1.4	37 : 0.5856 ( Probable ANTIGEN ).	NON ALLERGEN	Non-Toxin	-1.14	-0.07	0.02	-0.12	0.5	985.24
GARDPAPGL	HLA-B*07:02	625	633	0.389192	0.35	HLA-B*07:02	625	633	1600.36	1.5	38 : 1.1251 ( Probable ANTIGEN ).	NON ALLERGEN	Non-Toxin	-1.19	-0.14	-0.51	0.36	0	853.06
GMLNDMQWL	HLA-A*02:01	34	42	0.456203	0.3	HLA-A*02:01, HLA-A*02:06, HLA-A*02:03	34, 34, 34	42, 42, 42	22.5, 38.56, 64.31	0.2, 0.36, 0.94	39 : 0.6642 ( Probable ANTIGEN ).	NON ALLERGEN	Non-Toxin	-0.97	0.01	-0.04	-0.69	-1	1107.45
GPAPPAVPV	HLA-B*07:02, HLA-B*51:01	439, 439	447, 447	0.897932, 0.410013	0.04, 0.29	HLA-B*07:02, HLA-B*35:01, HLA-B*51:01	439, 439, 439	447, 447, 447	46.82, 2555.42, 4784.57	0.12, 1.5, 0.63	40 : 0.4728 ( Probable ANTIGEN ).	ALLERGEN	Non-Toxin	-0.87	0.16	0.58	-0.44	0	804.07
GTSQPAATR	HLA-A*68:01, HLA-A*11:01, HLA-A*31:01, HLA-A*03:01	275, 275, 275, 275	283, 283, 283, 283	0.881335, 0.727472, 0.669379, 0.404635	0.1, 0.12, 0.16, 0.48	HLA-A*68:01, HLA-A*11:01, HLA-A*31:01, HLA-A*03:01	275, 275, 275, 275	283, 283, 283, 283	41.32, 149.42, 158.82, 1399.72	0.42, 0.61, 0.91, 1.9	41 : -0.1355 ( Probable NON-ANTIGEN ).	ALLERGEN	Non-Toxin	-1.02	-0.28	-0.96	0.19	1	888.06
HAAEGAAAR	HLA-A*68:01, HLA-A*33:01	503, 503	511, 511	0.9534, 0.466561	0.03, 0.2	HLA-A*68:01, HLA-A*33:01, HLA-A*31:01, HLA-A*26:01	503, 503, 503, 503	511, 511, 511, 511	6.92, 222.23, 418.2, 5233.45	0.05, 0.42, 1.9, 1.2	42 : 0.4628 ( Probable ANTIGEN ).	NON ALLERGEN	Non-Toxin	-1.07	-0.15	-0.29	0.33	0.5	853.01
HAWGMLNDM	HLA-B*35:01	31	39	0.284865	0.44	HLA-B*35:01, HLA-B*53:01	31, 31	39, 39	140.98, 3440.66	0.2, 1.3	43 : -0.0652 ( Probable NON-ANTIGEN ).	ALLERGEN	Non-Toxin	-0.92	0.01	-0.23	-0.62	-0.5	1074.37
HGLRSRHPW	HLA-B*57:01, HLA-B*58:01	747, 747	755, 755	0.764472, 0.545446	0.24, 0.29	HLA-B*58:01, HLA-B*57:01, HLA-A*32:01, HLA-B*53:01	747, 747, 747, 747	755, 755, 755, 755	70.73, 89.5, 1311.24, 2837.4	0.27, 0.18, 0.78, 1.1	44 : 1.3255 ( Probable ANTIGEN ).	ALLERGEN	Non-Toxin	-0.25	-0.4	-1.7	0.01	3	1145.42
HIGAYVVLV	HLA-A*02:01, HLA-A*02:03, HLA-A*68:02	670, 670, 670	678, 678, 678	0.406197, 0.311524, 0.270662	0.35, 0.48, 0.48	HLA-A*02:03, HLA-A*02:01, HLA-A*02:06, HLA-A*68:02, HLA-A*32:01	670, 670, 670, 670, 670	678, 678, 678, 678, 678	29.14, 56.1, 77.24, 103.83, 3338.39	0.49, 0.46, 0.64, 0.51, 1.8	45 : 0.5234 ( Probable ANTIGEN ).	NON ALLERGEN	Non-Toxin	-1.05	0.32	1.98	-1.27	0.5	970.32
IPLRNTCPL	HLA-B*07:02	157	165	0.61259	0.17	HLA-B*07:02, HLA-B*35:01, HLA-B*08:01, HLA-B*53:01, HLA-B*51:01	157, 157, 157, 157, 157	165, 165, 165, 165, 165	13.18, 83.27, 207.93, 686.02, 2396.17	0.04, 0.14, 0.23, 0.32, 0.29	46 : 1.5684 ( Probable ANTIGEN ).	ALLERGEN	Non-Toxin	-0.65	-0.1	0.3	-0.4	1	1026.39
IVNDPRTRV	HLA-A*02:03, HLA-A*68:02, HLA-A*02:06	188, 188, 188	196, 196, 196	0.531665, 0.498271, 0.390811	0.21, 0.19, 0.4	HLA-A*68:02	188	196	509.04	1.5	47 : -0.1613 ( Probable NON-ANTIGEN ).	ALLERGEN	Non-Toxin	-0.88	-0.37	-0.6	0.44	1	1069.35
LAPYVNKTV	HLA-B*51:01	648	656	0.424899	0.27	HLA-B*51:01	648	656	3445.39	0.44	48 : 0.5947 ( Probable ANTIGEN ).	ALLERGEN	Non-Toxin	-0.81	-0.01	0.33	-0.53	1	1004.32
LLRAAAPAW	HLA-B*57:01, HLA-A*32:01	687, 687	695, 695	0.685264, 0.452131	0.31, 0.13	HLA-A*32:01, HLA-B*57:01, HLA-B*15:01, HLA-B*58:01, HLA-B*53:01	687, 687, 687, 687, 687	695, 695, 695, 695, 695	163.31, 206.65, 238.99, 312.14, 1706.43	0.17, 0.29, 0.69, 0.66, 0.68	49 : 0.0083 ( Probable NON-ANTIGEN ).	ALLERGEN	Non-Toxin	-1.31	0.07	0.87	-0.67	1	968.28
LPIAGVSSV	HLA-B*51:01, HLA-B*07:02, HLA-B*35:01, HLA-B*53:01	637, 637, 637, 637	645, 645, 645, 645	0.922671, 0.660751, 0.606247, 0.290606	0.01, 0.14, 0.16, 0.3	HLA-B*07:02, HLA-B*35:01, HLA-B*51:01, HLA-B*53:01	637, 637, 637, 637	645, 645, 645, 645	50.56, 80.61, 148.52, 398.97	0.13, 0.14, 0.02, 0.2	50 : 0.6964 ( Probable ANTIGEN ).	ALLERGEN	Non-Toxin	-1.04	0.24	1.66	-0.72	0	842.13
LPQSSGRAA	HLA-B*07:02	401	409	0.606198	0.18	HLA-B*07:02, HLA-B*35:01, HLA-B*51:01	401, 401, 401	409, 409, 409	35.23, 817.52, 9089.09	0.1, 0.66, 1.5	51 : 0.5998 ( Probable ANTIGEN ).	NON ALLERGEN	Non-Toxin	-0.69	-0.21	-0.47	0.11	1	886.09
LSLGGHTVR	HLA-A*31:01	223	231	0.450428	0.43	HLA-A*31:01, HLA-A*68:01, HLA-A*33:01	223, 223, 223	231, 231, 231	93.17, 286.71, 713.68	0.63, 1.7, 1	52 : 1.1616 ( Probable ANTIGEN ).	NON ALLERGEN	Non-Toxin	-0.98	-0.08	0.2	-0.3	1.5	939.22
METGHIGAY	HLA-B*44:03, HLA-B*44:02	666, 666	674, 674	0.728423, 0.606339	0.12, 0.13	HLA-B*44:03, HLA-B*44:02, HLA-B*15:01, HLA-A*30:02, HLA-B*35:01, HLA-A*26:01, HLA-B*40:01	666, 666, 666, 666, 666, 666, 666	674, 674, 674, 674, 674, 674, 674	165.42, 235.77, 435.4, 566.36, 1611.73, 1734.46, 2981.07	0.14, 0.18, 1.2, 0.81, 1.2, 0.41, 1.5	53 : 1.1937 ( Probable ANTIGEN ).	NON ALLERGEN	Non-Toxin	-0.96	0.04	-0.14	-0.42	-0.5	978.22
MLFDQGTLV	HLA-A*02:01, HLA-A*02:03, HLA-A*02:06, HLA-A*68:02	733, 733, 733, 733	741, 741, 741, 741	0.947019, 0.945877, 0.853666, 0.385072	0.02, 0.02, 0.06, 0.29	HLA-A*02:03, HLA-A*02:01, HLA-A*02:06, HLA-A*68:02, HLA-A*32:01, HLA-B*51:01, HLA-A*26:01	733, 733, 733, 733, 733, 733, 733	741, 741, 741, 741, 741, 741, 741	2.76, 4.77, 8.78, 48.65, 1333.14, 6549.21, 7367.7	0.02, 0.03, 0.06, 0.29, 0.79, 0.93, 1.6	54 : 0.2138 ( Probable NON-ANTIGEN ).	NON ALLERGEN	Non-Toxin	-1.14	0.12	0.93	-0.68	-1	1023.35
MLNDMQWLA	HLA-A*02:01, HLA-A*02:06, HLA-A*02:03	35, 35, 35	43, 43, 43	0.630026, 0.406092, 0.356824	0.18, 0.37, 0.4	HLA-A*02:01, HLA-A*02:03, HLA-A*02:06, HLA-A*68:02, HLA-A*32:01, HLA-A*01:01	35, 35, 35, 35, 35, 35	43, 43, 43, 43, 43, 43	6.11, 9.29, 14.94, 163.41, 2444.51, 3992.79	0.05, 0.12, 0.14, 0.69, 1.4, 1	55 : 0.7038 ( Probable ANTIGEN ).	ALLERGEN	Non-Toxin	-1.2	0.02	0.2	-0.74	-1	1121.47
MTPVGNMLF	HLA-B*58:01, HLA-A*26:01, HLA-A*24:02, HLA-A*23:01	727, 727, 727, 727	735, 735, 735, 735	0.36341, 0.300664, 0.297207, 0.225174	0.45, 0.25, 0.35, 0.38	HLA-A*23:01, HLA-A*24:02, HLA-B*58:01, HLA-A*26:01, HLA-B*15:01, HLA-B*57:01, HLA-B*35:01, HLA-A*32:01, HLA-A*01:01, HLA-B*53:01	727, 727, 727, 727, 727, 727, 727, 727, 727, 727	735, 735, 735, 735, 735, 735, 735, 735, 735, 735	142.05, 143.4, 207.98, 441.81, 509.38, 1062.4, 1166.31, 1268.41, 1843.56, 2705.37	0.25, 0.18, 0.53, 0.15, 1.3, 0.88, 0.83, 0.76, 0.52, 0.97	56 : 0.4396 ( Probable ANTIGEN ).	ALLERGEN	Non-Toxin	-1.61	0.16	0.93	-0.96	0	1009.38
NQRTAPRSL	HLA-B*08:01, HLA-B*15:01	215, 215	223, 223	0.425244, 0.421487	0.21, 0.41	HLA-B*15:01, HLA-B*08:01, HLA-B*07:02	215, 215, 215	223, 223, 223	682.46, 720.44, 2145.03	1.6, 0.68, 1.7	57 : 0.6037 ( Probable ANTIGEN ).	NON ALLERGEN	Non-Toxin	-1.34	-0.51	-1.5	0.44	2	1042.28
NVADLLRAA	HLA-A*68:02, HLA-A*02:06	683, 683	691, 691	0.524867, 0.371374	0.17, 0.43	HLA-A*68:02, HLA-A*02:03, HLA-A*02:06, HLA-A*26:01	683, 683, 683, 683	691, 691, 691, 691	62.51, 95.38, 161.44, 3061.21	0.36, 1.4, 1.3, 0.67	58 : 0.3589 ( Probable NON-ANTIGEN ).	ALLERGEN	Non-Toxin	-1.21	-0.09	0.63	-0.04	0	942.2
PASEWNSLW	HLA-B*58:01, HLA-B*57:01, HLA-B*53:01	718, 718, 718	726, 726, 726	0.741051, 0.690473, 0.3289	0.15, 0.31, 0.26	HLA-B*58:01, HLA-B*57:01, HLA-B*53:01	718, 718, 718	726, 726, 726	54.81, 308.84, 743.43	0.22, 0.4, 0.34	59 : -0.2511 ( Probable NON-ANTIGEN ).	ALLERGEN	Non-Toxin	-0.84	-0.04	-0.71	-0.59	-1	1089.29
QPAATRPAP	HLA-B*07:02	278	286	0.31973	0.45	HLA-B*07:02	278	286	822.09	0.85	60 : 0.0684 ( Probable NON-ANTIGEN ).	NON ALLERGEN	Non-Toxin	-1.07	-0.23	-0.9	0.14	1	908.13
QSFPCLHPF	HLA-B*57:01, HLA-B*58:01, HLA-A*32:01	140, 140, 140	148, 148, 148	0.819203, 0.66551, 0.400964	0.19, 0.21, 0.16	HLA-B*58:01, HLA-B*15:01, HLA-B*57:01, HLA-A*32:01, HLA-B*35:01, HLA-A*23:01, HLA-A*30:02, HLA-A*24:02, HLA-B*53:01, HLA-A*26:01	140, 140, 140, 140, 140, 140, 140, 140, 140, 140	148, 148, 148, 148, 148, 148, 148, 148, 148, 148	24.46, 50.44, 65.55, 68.41, 96.21, 417.34, 573.01, 1426.15, 1558.92, 3064.36	0.12, 0.19, 0.14, 0.08, 0.16, 0.53, 0.81, 0.83, 0.65, 0.67	61 : 0.8739 ( Probable ANTIGEN ).	NON ALLERGEN	Toxin	0.16	0.03	0.13	-0.87	0.5	1075.37
QTDTQAQSL	HLA-A*01:01	461	469	0.410694	0.26	HLA-A*01:01	461	469	2732.67	0.72	62 : 0.4309 ( Probable ANTIGEN ).	NON ALLERGEN	Non-Toxin	-0.91	-0.29	-1.18	0.09	-1	991.15
RAAAPAWSR	HLA-A*31:01, HLA-A*68:01, HLA-A*11:01, HLA-A*33:01, HLA-A*30:01	689, 689, 689, 689, 689	697, 697, 697, 697, 697	0.877433, 0.757499, 0.615565, 0.35047, 0.275839	0.04, 0.25, 0.19, 0.34, 0.49	HLA-A*31:01, HLA-A*68:01, HLA-A*11:01, HLA-A*33:01, HLA-A*03:01	689, 689, 689, 689, 689	697, 697, 697, 697, 697	11.62, 49.05, 92.25, 492.53, 779.87	0.05, 0.47, 0.43, 0.76, 1.4	63 : 0.3720 ( Probable NON-ANTIGEN ).	NON ALLERGEN	Non-Toxin	-0.94	-0.28	-0.57	0.1	2	985.21
RAAAPRGPR	HLA-A*31:01, HLA-A*30:01	601, 601	609, 609	0.667396, 0.345148	0.16, 0.33	HLA-A*31:01, HLA-A*30:01, HLA-A*68:01, HLA-A*11:01, HLA-A*03:01, HLA-A*33:01	601, 601, 601, 601, 601, 601	609, 609, 609, 609, 609, 609	11.68, 92.1, 96.94, 439.75, 617.17, 713.11	0.05, 0.44, 0.83, 1.3, 1.2, 1	64 : -0.8324 ( Probable NON-ANTIGEN ).	ALLERGEN	Non-Toxin	-1.1	-0.5	-1.3	0.83	3	951.2
RAARPRAAV	HLA-B*07:02, HLA-A*30:01	407, 407	415, 415	0.670216, 0.275208	0.14, 0.49	HLA-B*07:02, HLA-A*30:01, HLA-A*30:02, HLA-B*08:01, HLA-A*32:01	407, 407, 407, 407, 407	415, 415, 415, 415, 415	15.88, 73.19, 1356.64, 1803.22, 2095.62	0.05, 0.37, 1.7, 1.6, 1.3	65 : -0.5317 ( Probable NON-ANTIGEN ).	ALLERGEN	Non-Toxin	-1.01	-0.42	-0.41	0.61	3	967.24
RAAVAPRVR	HLA-A*31:01	412	420	0.445715	0.44	HLA-A*31:01	412	420	172.02	0.99	66 : 1.5343 ( Probable ANTIGEN ).	ALLERGEN	Non-Toxin	-1.22	-0.39	-0.14	0.5	3	995.3
RALSPTPPW	HLA-B*57:01, HLA-B*58:01, HLA-A*32:01, HLA-B*53:01	231, 231, 231, 231	239, 239, 239, 239	0.983321, 0.975722, 0.791891, 0.474328	0.02, 0.01, 0.02, 0.15	HLA-B*58:01, HLA-B*57:01, HLA-A*32:01, HLA-B*53:01, HLA-A*23:01, HLA-B*35:01, HLA-A*24:02, HLA-B*07:02, HLA-B*44:02	231, 231, 231, 231, 231, 231, 231, 231, 231	239, 239, 239, 239, 239, 239, 239, 239, 239	4.48, 10.81, 29.7, 257.47, 1297.63, 1717.62, 2281.78, 2494.88, 5408.75	0.02, 0.03, 0.04, 0.16, 1.2, 1.2, 1.3, 1.9, 1.9	67 : 0.5844 ( Probable ANTIGEN ).	NON ALLERGEN	Non-Toxin	-0.36	-0.14	-0.68	-0.31	1	1024.3
RPAGPGPLS	HLA-B*07:02	375	383	0.415972	0.32	HLA-B*07:02	375	383	231.4	0.38	68 : 1.1978 ( Probable ANTIGEN ).	ALLERGEN	Non-Toxin	-0.47	-0.13	-0.59	0.11	1	851.09
RPAPPGAPR	HLA-B*07:02, HLA-A*33:01	283, 283	291, 291	0.384182, 0.312661	0.35, 0.41	HLA-B*07:02, HLA-A*33:01	283, 283	291, 291	542.08, 1793.72	0.66, 1.9	69 : 1.0282 ( Probable ANTIGEN ).	ALLERGEN	Non-Toxin	-0.81	-0.35	-1.36	0.56	2	918.17
RSRHPWSRE	HLA-A*30:01	750	758	0.412043	0.24	HLA-A*30:01	750	758	24.66	0.1	70 : -0.0729 ( Probable NON-ANTIGEN ).	ALLERGEN	Non-Toxin	-0.18	-0.72	-2.7	0.97	2.5	1210.43
RSRMTQAQT	HLA-A*30:01	454	462	0.395947	0.26	HLA-A*30:01	454	462	15.33	0.06	71 : 0.0114 ( Probable NON-ANTIGEN ).	ALLERGEN	Non-Toxin	-1.23	-0.56	-1.61	0.46	2	1078.33
RTAPRSLSL	HLA-A*32:01, HLA-A*30:01, HLA-B*07:02, HLA-B*57:01, HLA-B*58:01, HLA-B*08:01, HLA-A*02:06, HLA-A*30:02	217, 217, 217, 217, 217, 217, 217, 217	225, 225, 225, 225, 225, 225, 225, 225	0.853665, 0.793404, 0.774316, 0.684753, 0.606154, 0.491403, 0.379616, 0.34412	0.01, 0.02, 0.09, 0.31, 0.24, 0.15, 0.42, 0.35	HLA-A*30:01, HLA-A*32:01, HLA-B*07:02, HLA-B*58:01, HLA-B*08:01, HLA-B*15:01, HLA-B*57:01, HLA-A*30:02	217, 217, 217, 217, 217, 217, 217, 217	225, 225, 225, 225, 225, 225, 225, 225	27.84, 31.69, 32.09, 223.96, 385, 464.79, 580.76, 874.73	0.12, 0.05, 0.09, 0.55, 0.4, 1.3, 0.6, 1.3	72 : 1.3656 ( Probable ANTIGEN ).	NON ALLERGEN	Non-Toxin	-1.22	-0.33	-0.39	0.23	2	1000.28
RTLLPEHAR	HLA-A*31:01, HLA-A*11:01, HLA-A*30:01, HLA-A*33:01	698, 698, 698, 698	706, 706, 706, 706	0.924723, 0.635794, 0.300151, 0.277455	0.02, 0.19, 0.43, 0.47	HLA-A*31:01, HLA-A*11:01, HLA-A*68:01, HLA-A*33:01, HLA-A*03:01	698, 698, 698, 698, 698	706, 706, 706, 706, 706	11.77, 155.47, 332.93, 939.31, 1428.73	0.05, 0.63, 1.8, 1.4, 1.9	73 : -0.0971 ( Probable NON-ANTIGEN ).	NON ALLERGEN	Non-Toxin	-1.2	-0.39	-0.96	0.44	1.5	1092.39
RTPPAGQPR	HLA-A*31:01, HLA-A*11:01	348, 348	356, 356	0.67188, 0.425873	0.15, 0.39	HLA-A*31:01	348	356	110.48	0.72	74 : 0.5456 ( Probable ANTIGEN ).	NON ALLERGEN	Non-Toxin	-1.03	-0.47	-1.84	0.59	2	979.22
RTRVEAEAA	HLA-A*30:01	193	201	0.350483	0.32	HLA-A*30:01	193	201	16.18	0.06	75 : 0.7272 ( Probable ANTIGEN ).	ALLERGEN	Non-Toxin	-1.01	-0.41	-0.79	0.96	0	1002.2
RVASLPPAA	HLA-A*30:01, HLA-A*02:06	320, 320	328, 328	0.44031, 0.351218	0.2, 0.47	HLA-A*30:01, HLA-A*30:02, HLA-B*07:02	320, 320, 320	328, 328, 328	69.16, 1106.63, 1427.23	0.35, 1.5, 1.3	76 : 1.1044 ( Probable ANTIGEN ).	ALLERGEN	Non-Toxin	-1.17	-0.04	0.54	-0.17	1	881.15
RVRSPPRAA	HLA-A*30:01, HLA-B*07:02	418, 418	426, 426	0.898803, 0.5553	0.01, 0.2	HLA-A*30:01, HLA-B*07:02	418, 418	426, 426	6.61, 74.55	0.02, 0.17	77 : 1.0053 ( Probable ANTIGEN ).	ALLERGEN	Non-Toxin	-0.84	-0.52	-1.08	0.76	3	1009.28
SASSSAAPR	HLA-A*68:01, HLA-A*33:01	527, 527	535, 535	0.858657, 0.302625	0.14, 0.42	HLA-A*68:01, HLA-A*31:01, HLA-A*11:01, HLA-A*33:01	527, 527, 527, 527	535, 535, 535, 535	8.21, 67.91, 163.01, 252.75	0.06, 0.48, 0.65, 0.45	78 : 0.4721 ( Probable ANTIGEN ).	ALLERGEN	Non-Toxin	-0.42	-0.24	-0.43	0.3	1	832.96
SEEETEVGI	HLA-B*40:01, HLA-B*44:03, HLA-B*44:02	47, 47, 47	55, 55, 55	0.677366, 0.245721, 0.196273	0.17, 0.48, 0.49	HLA-B*40:01, HLA-B*44:02, HLA-B*44:03	47, 47, 47	55, 55, 55	186.43, 2660.26, 2818.12	0.27, 1.2, 0.99	79 : 1.3347 ( Probable ANTIGEN ).	NON ALLERGEN	Non-Toxin	-0.9	-0.17	-0.8	0.96	-4	992.13
SLGGHTVRA	HLA-A*02:03, HLA-A*02:01	224, 224	232, 232	0.662747, 0.396049	0.11, 0.37	HLA-A*02:03	224	232	33.2	0.57	80 : 0.8525 ( Probable ANTIGEN ).	ALLERGEN	Non-Toxin	-0.79	-0.11	-0.02	-0.16	1.5	897.13
SLSLGGHTV	HLA-A*02:03, HLA-A*02:01, HLA-A*02:06	222, 222, 222	230, 230, 230	0.741099, 0.56272, 0.37356	0.08, 0.23, 0.43	HLA-A*02:03, HLA-A*02:01, HLA-A*02:06	222, 222, 222	230, 230, 230	16.65, 142.69, 290.8	0.27, 0.97, 1.8	81 : 0.7664 ( Probable ANTIGEN ).	ALLERGEN	Non-Toxin	-0.94	0.09	0.61	-0.6	0.5	870.11
SPRRPAGPG	HLA-B*07:02	372	380	0.434827	0.31	HLA-B*07:02	372	380	20.02	0.06	82 : 0.4601 ( Probable ANTIGEN ).	ALLERGEN	Non-Toxin	-0.68	-0.38	-1.51	0.64	2	894.11
SPSSQAAVA	HLA-B*07:02	579	587	0.381136	0.36	HLA-B*07:02, HLA-B*35:01	579, 579	587, 587	176.29, 1612.91	0.31, 1.2	83 : 0.4142 ( Probable ANTIGEN ).	NON ALLERGEN	Non-Toxin	-1.05	-0.03	0.23	-0.21	0	816.97
SSAAPRSPL	HLA-B*07:02	530	538	0.667967	0.14	HLA-B*07:02, HLA-A*68:02, HLA-A*30:01, HLA-B*15:01, HLA-A*32:01	530, 530, 530, 530, 530	538, 538, 538, 538, 538	30.13, 140.13, 170.49, 844.47, 2562.43	0.09, 0.63, 0.75, 1.8, 1.4	84 : 0.0143 ( Probable NON-ANTIGEN ).	NON ALLERGEN	Non-Toxin	-0.83	-0.18	-0.3	0.12	1	885.09
SSSAASSSR	HLA-A*68:01, HLA-A*11:01, HLA-A*31:01	593, 593, 593	601, 601, 601	0.834677, 0.457994, 0.450097	0.17, 0.35, 0.43	HLA-A*68:01, HLA-A*31:01, HLA-A*11:01, HLA-A*33:01	593, 593, 593, 593	601, 601, 601, 601	17.1, 90.16, 145.74, 1294.32	0.17, 0.61, 0.6, 1.6	85 : 0.5484 ( Probable ANTIGEN ).	ALLERGEN	Non-Toxin	-0.55	-0.31	-0.63	0.42	1	838.92
SSSGGAPLR	HLA-A*68:01, HLA-A*11:01	293, 293	301, 301	0.834863, 0.516573	0.17, 0.28	HLA-A*68:01, HLA-A*11:01, HLA-A*31:01	293, 293, 293	301, 301, 301	36.76, 186.64, 271.44	0.37, 0.69, 1.5	86 : 0.8259 ( Probable ANTIGEN ).	ALLERGEN	Non-Toxin	-0.79	-0.17	-0.41	0.18	1	831.01
SSSRAAAPR	HLA-A*68:01, HLA-A*31:01	598, 598	606, 606	0.653197, 0.460849	0.37, 0.42	HLA-A*68:01, HLA-A*31:01, HLA-A*11:01, HLA-A*33:01	598, 598, 598, 598	606, 606, 606, 606	14.29, 25.85, 64.6, 353.82	0.14, 0.18, 0.31, 0.59	87 : -0.5862 ( Probable NON-ANTIGEN ).	NON ALLERGEN	Non-Toxin	-0.93	-0.4	-0.84	0.6	2	902.07
SSVVALAPY	HLA-A*30:02, HLA-A*26:01	643, 643	651, 651	0.337185, 0.174959	0.36, 0.42	HLA-B*15:01, HLA-A*30:02, HLA-B*35:01, HLA-A*26:01, HLA-A*11:01, HLA-B*58:01, HLA-A*01:01, HLA-B*57:01, HLA-A*32:01	643, 643, 643, 643, 643, 643, 643, 643, 643	651, 651, 651, 651, 651, 651, 651, 651, 651	29.34, 34.99, 160.37, 226.4, 300.22, 325.51, 1108.8, 1366.42, 2462.91	0.09, 0.05, 0.24, 0.1, 0.94, 0.69, 0.36, 1.2, 1.4	88 : 0.7711 ( Probable ANTIGEN ).	ALLERGEN	Non-Toxin	-0.71	0.17	1.26	-0.83	0	906.16
STDTEMFEA	HLA-A*01:01	70	78	0.258641	0.44	HLA-A*01:01	70	78	485.19	0.21	89 : -0.0970 ( Probable NON-ANTIGEN ).	ALLERGEN	Non-Toxin	-0.84	-0.16	-0.69	0.47	-3	1030.18
SVVALAPYV	HLA-A*02:06, HLA-A*68:02, HLA-A*02:01	644, 644, 644	652, 652, 652	0.703064, 0.67021, 0.385215	0.11, 0.09, 0.39	HLA-A*02:06, HLA-A*68:02, HLA-A*02:03, HLA-A*02:01, HLA-A*26:01, HLA-A*32:01	644, 644, 644, 644, 644, 644	652, 652, 652, 652, 652, 652	8.25, 16.09, 36.11, 40.61, 2915.61, 3068.97	0.06, 0.12, 0.61, 0.37, 0.64, 1.7	90 : 0.7361 ( Probable ANTIGEN ).	ALLERGEN	Non-Toxin	-1.06	0.26	1.81	-1.03	0	918.22
TASGSFSTI	HLA-B*51:01, HLA-A*68:02	178, 178	186, 186	0.709697, 0.419728	0.07, 0.26	HLA-A*68:02, HLA-B*51:01, HLA-B*53:01, HLA-B*35:01	178, 178, 178, 178	186, 186, 186, 186	89.65, 894.13, 2373.21, 3108.54	0.47, 0.11, 0.87, 1.7	91 : 0.3597 ( Probable NON-ANTIGEN ).	ALLERGEN	Non-Toxin	-1.21	0.07	0.54	-0.52	0	870.04
TEMFEAGLM	HLA-B*40:01	73	81	0.43895	0.32	HLA-B*40:01, HLA-B*44:03, HLA-B*44:02	73, 73, 73	81, 81, 81	49.21, 139.55, 149.06	0.1, 0.12, 0.13	92 : 0.1766 ( Probable NON-ANTIGEN ).	NON ALLERGEN	Non-Toxin	-0.91	0.07	0.46	-0.2	-2	1028.33
TGNQRTAPR	HLA-A*33:01	213	221	0.291721	0.45	HLA-A*31:01, HLA-A*33:01, HLA-A*68:01	213, 213, 213	221, 221, 221	114.69, 309.54, 358.6	0.73, 0.53, 1.9	93 : 0.4015 ( Probable ANTIGEN ).	NON ALLERGEN	Non-Toxin	-1.39	-0.54	-1.96	0.57	2	1000.2
TIPIVNDPR	HLA-A*68:01	185	193	0.596865	0.48	HLA-A*68:01, HLA-A*33:01	185, 185	193, 193	16.83, 1048.43	0.17, 1.5	94 : 0.4971 ( Probable ANTIGEN ).	ALLERGEN	Non-Toxin	-0.92	-0.16	-0.24	0.08	0	1024.31
TPGAAPHAA	HLA-B*07:02	497	505	0.366599	0.37	HLA-B*07:02, HLA-B*35:01	497, 497	505, 505	403.17, 2297.91	0.55, 1.4	95 : 0.1447 ( Probable NON-ANTIGEN ).	ALLERGEN	Non-Toxin	-1.19	0.05	-0.03	-0.32	0.5	791.97
TQPAAPHAW	HLA-B*44:03, HLA-A*24:02, HLA-B*44:02, HLA-A*23:01, HLA-A*32:01	25, 25, 25, 25, 25	33, 33, 33, 33, 33	0.335085, 0.31667, 0.302953, 0.282249, 0.177868	0.37, 0.33, 0.36, 0.31, 0.43	HLA-A*23:01, HLA-A*24:02, HLA-B*44:02, HLA-B*44:03	25, 25, 25, 25	33, 33, 33, 33	2520.79, 3100.65, 4206.32, 4903.86	1.9, 1.6, 1.6, 1.7	96 : 0.1881 ( Probable NON-ANTIGEN ).	NON ALLERGEN	Non-Toxin	-1.47	-0.03	-0.68	-0.62	0.5	978.19
VALAPYVNK	HLA-A*11:01, HLA-A*03:01, HLA-A*30:01	646, 646, 646	654, 654, 654	0.785418, 0.575681, 0.488709	0.08, 0.27, 0.14	HLA-A*11:01, HLA-A*30:01, HLA-A*03:01	646, 646, 646	654, 654, 654	27.6, 203.97, 229.01	0.13, 0.87, 0.57	97 : 0.6500 ( Probable ANTIGEN ).	ALLERGEN	Non-Toxin	-0.82	0.04	0.61	-0.54	1	974.29
VLVDQTGNV	HLA-A*02:03, HLA-A*02:01, HLA-A*02:06	676, 676, 676	684, 684, 684	0.801908, 0.465963, 0.346587	0.05, 0.29, 0.48	HLA-A*02:03, HLA-A*02:01, HLA-A*02:06	676, 676, 676	684, 684, 684	7.65, 131.13, 174.9	0.09, 0.92, 1.3	98 : 0.2333 ( Probable NON-ANTIGEN ).	NON ALLERGEN	Non-Toxin	-0.95	0.01	0.53	-0.37	-1	944.19
VPRGTNTPG	HLA-B*07:02	491	499	0.336102	0.43	HLA-B*07:02	491	499	54.79	0.13	99 : 0.0479 ( Probable NON-ANTIGEN ).	NON ALLERGEN	Non-Toxin	-1.24	-0.23	-1.02	0.1	1	898.11
VPRVASLPP	HLA-B*07:02	318	326	0.286104	0.49	HLA-B*07:02	318	326	159.88	0.3	100 : 0.9618 ( Probable ANTIGEN ).	ALLERGEN	Non-Toxin	-1.16	-0.04	0.43	-0.22	1	935.25
WGMLNDMQW	HLA-B*58:01, HLA-B*53:01	33, 33	41, 41	0.482828, 0.252248	0.34, 0.35	HLA-B*58:01, HLA-B*53:01, HLA-B*57:01, HLA-A*23:01, HLA-B*35:01, HLA-A*24:02	33, 33, 33, 33, 33, 33	41, 41, 41, 41, 41, 41	20.97, 86.51, 135.94, 2433.14, 2534.17, 4243.57	0.1, 0.08, 0.22, 1.8, 1.5, 1.9	101 : 1.0108 ( Probable ANTIGEN ).	NON ALLERGEN	Non-Toxin	-1.14	-0.01	-0.57	-0.87	-1	1180.5
YPTPPASEW	HLA-B*53:01, HLA-B*35:01, HLA-B*58:01, HLA-B*51:01, HLA-B*07:02	714, 714, 714, 714, 714	722, 722, 722, 722, 722	0.996816, 0.929433, 0.644565, 0.596665, 0.580768	0.01, 0.03, 0.22, 0.13, 0.19	HLA-B*53:01, HLA-B*35:01, HLA-B*58:01, HLA-B*07:02, HLA-B*51:01	714, 714, 714, 714, 714	722, 722, 722, 722, 722	7.98, 67.02, 868.57, 973.93, 2671.51	0.02, 0.13, 1.4, 0.93, 0.32	102 : 0.1749 ( Probable NON-ANTIGEN ).	NON ALLERGEN	Non-Toxin	-0.74	-0.07	-1.13	-0.37	-1	1047.24

## Sheet: MHCI_ICP0_Final Epitopes
peptide	alleles_EL	start_positions_EL	end_positions_EL	scores_EL	percentile_ranks_EL	alleles_BA	start_positions_BA	end_positions_BA	scores_BA	percentile_ranks_BA	antigencity	Allergenicity	Toxicity	SVM Score	Hydrophobicity	Hydropathicity	Hydrophilicity	Charge	Mol wt
AAAAPVVSA	HLA-A*68:02	425	433	0.312075	0.39	HLA-A*68:02	425	433	742.09	1.9	1 : 0.4861 ( Probable ANTIGEN ).	NON ALLERGEN	Non-Toxin	-1.28	0.22	1.67	-0.58	0	755.97
AAARPRKRR	HLA-A*31:01	508	516	0.548044	0.3	HLA-A*31:01	508	516	166.27	0.95	4 : 0.6625 ( Probable ANTIGEN ).	NON ALLERGEN	Non-Toxin	-1.11	-0.83	-2.01	1.5	5	1081.39
AAQEPPIVI	HLA-B*51:01	357	365	0.443634	0.25	HLA-B*51:01	357	365	7937.35	1.3	6 : 0.7068 ( Probable ANTIGEN ).	NON ALLERGEN	Non-Toxin	-0.53	0.12	0.73	-0.32	-1	937.23
AGTAVDFIW	HLA-B*58:01, HLA-B*57:01	204, 204	212, 212	0.787094, 0.743566	0.13, 0.26	HLA-B*58:01, HLA-B*57:01, HLA-B*53:01	204, 204, 204	212, 212, 212	9.65, 74.38, 1444.8	0.05, 0.15, 0.61	8 : 1.3301 ( Probable ANTIGEN ).	NON ALLERGEN	Non-Toxin	-1.01	0.22	1.07	-0.84	-1	979.22
APHAAEGAA	HLA-B*07:02	501	509	0.366038	0.38	HLA-B*07:02	501	509	101.04	0.23	12 : 0.4026 ( Probable ANTIGEN ).	NON ALLERGEN	Non-Toxin	-1.09	0.04	0.03	0	-0.5	793.94
APRRGGGGA	HLA-B*07:02	262	270	0.7408	0.11	HLA-B*07:02	262	270	15.46	0.05	15 : 0.7048 ( Probable ANTIGEN ).	NON ALLERGEN	Non-Toxin	-0.79	-0.27	-0.96	0.56	2	797.99
APRSSSSGG	HLA-B*07:02	289	297	0.28739	0.49	HLA-B*07:02	289	297	119.2	0.25	18 : 0.6138 ( Probable ANTIGEN ).	NON ALLERGEN	Non-Toxin	-0.68	-0.26	-0.92	0.41	1	804.92
AVAAVVPRV	HLA-A*02:06, HLA-A*02:03, HLA-A*02:01, HLA-A*68:02	313, 313, 313, 313	321, 321, 321, 321	0.94447, 0.887164, 0.866424, 0.826088	0.02, 0.03, 0.05, 0.05	HLA-A*02:03, HLA-A*02:06, HLA-A*68:02, HLA-A*02:01, HLA-A*32:01, HLA-A*26:01	313, 313, 313, 313, 313, 313	321, 321, 321, 321, 321, 321	10.52, 12.16, 39.67, 44.57, 2447.58, 5672.16	0.14, 0.12, 0.24, 0.4, 1.4, 1.2	22 : 0.5469 ( Probable ANTIGEN ).	NON ALLERGEN	Non-Toxin	-1.31	0.12	1.79	-0.5	1	881.2
DTQAQSLGR	HLA-A*68:01, HLA-A*33:01	463, 463	471, 471	0.901488, 0.611764	0.07, 0.1	HLA-A*68:01, HLA-A*33:01	463, 463	471, 471	30.48, 121.43	0.33, 0.26	30 : 0.5553 ( Probable ANTIGEN ).	NON ALLERGEN	Non-Toxin	-0.95	-0.37	-1.26	0.44	0	975.15
EAGSTDTEM	HLA-B*35:01	67	75	0.406323	0.31	HLA-B*35:01	67	75	599.76	0.55	32 : 1.0370 ( Probable ANTIGEN ).	NON ALLERGEN	Non-Toxin	-0.7	-0.21	-1.04	0.74	-3	940.06
GALDFHGLR	HLA-A*31:01	742	750	0.418922	0.49	HLA-A*31:01, HLA-A*68:01, HLA-A*33:01, HLA-A*11:01	742, 742, 742, 742	750, 750, 750, 750	49.95, 91.36, 443.68, 512.54	0.35, 0.79, 0.69, 1.4	37 : 0.5856 ( Probable ANTIGEN ).	NON ALLERGEN	Non-Toxin	-1.14	-0.07	0.02	-0.12	0.5	985.24
GARDPAPGL	HLA-B*07:02	625	633	0.389192	0.35	HLA-B*07:02	625	633	1600.36	1.5	38 : 1.1251 ( Probable ANTIGEN ).	NON ALLERGEN	Non-Toxin	-1.19	-0.14	-0.51	0.36	0	853.06
HAAEGAAAR	HLA-A*68:01, HLA-A*33:01	503, 503	511, 511	0.9534, 0.466561	0.03, 0.2	HLA-A*68:01, HLA-A*33:01, HLA-A*31:01, HLA-A*26:01	503, 503, 503, 503	511, 511, 511, 511	6.92, 222.23, 418.2, 5233.45	0.05, 0.42, 1.9, 1.2	42 : 0.4628 ( Probable ANTIGEN ).	NON ALLERGEN	Non-Toxin	-1.07	-0.15	-0.29	0.33	0.5	853.01
LPQSSGRAA	HLA-B*07:02	401	409	0.606198	0.18	HLA-B*07:02, HLA-B*35:01, HLA-B*51:01	401, 401, 401	409, 409, 409	35.23, 817.52, 9089.09	0.1, 0.66, 1.5	51 : 0.5998 ( Probable ANTIGEN ).	NON ALLERGEN	Non-Toxin	-0.69	-0.21	-0.47	0.11	1	886.09
LSLGGHTVR	HLA-A*31:01	223	231	0.450428	0.43	HLA-A*31:01, HLA-A*68:01, HLA-A*33:01	223, 223, 223	231, 231, 231	93.17, 286.71, 713.68	0.63, 1.7, 1	52 : 1.1616 ( Probable ANTIGEN ).	NON ALLERGEN	Non-Toxin	-0.98	-0.08	0.2	-0.3	1.5	939.22
NQRTAPRSL	HLA-B*08:01, HLA-B*15:01	215, 215	223, 223	0.425244, 0.421487	0.21, 0.41	HLA-B*15:01, HLA-B*08:01, HLA-B*07:02	215, 215, 215	223, 223, 223	682.46, 720.44, 2145.03	1.6, 0.68, 1.7	57 : 0.6037 ( Probable ANTIGEN ).	NON ALLERGEN	Non-Toxin	-1.34	-0.51	-1.5	0.44	2	1042.28
QTDTQAQSL	HLA-A*01:01	461	469	0.410694	0.26	HLA-A*01:01	461	469	2732.67	0.72	62 : 0.4309 ( Probable ANTIGEN ).	NON ALLERGEN	Non-Toxin	-0.91	-0.29	-1.18	0.09	-1	991.15
RALSPTPPW	HLA-B*57:01, HLA-B*58:01, HLA-A*32:01, HLA-B*53:01	231, 231, 231, 231	239, 239, 239, 239	0.983321, 0.975722, 0.791891, 0.474328	0.02, 0.01, 0.02, 0.15	HLA-B*58:01, HLA-B*57:01, HLA-A*32:01, HLA-B*53:01, HLA-A*23:01, HLA-B*35:01, HLA-A*24:02, HLA-B*07:02, HLA-B*44:02	231, 231, 231, 231, 231, 231, 231, 231, 231	239, 239, 239, 239, 239, 239, 239, 239, 239	4.48, 10.81, 29.7, 257.47, 1297.63, 1717.62, 2281.78, 2494.88, 5408.75	0.02, 0.03, 0.04, 0.16, 1.2, 1.2, 1.3, 1.9, 1.9	67 : 0.5844 ( Probable ANTIGEN ).	NON ALLERGEN	Non-Toxin	-0.36	-0.14	-0.68	-0.31	1	1024.3
RTAPRSLSL	HLA-A*32:01, HLA-A*30:01, HLA-B*07:02, HLA-B*57:01, HLA-B*58:01, HLA-B*08:01, HLA-A*02:06, HLA-A*30:02	217, 217, 217, 217, 217, 217, 217, 217	225, 225, 225, 225, 225, 225, 225, 225	0.853665, 0.793404, 0.774316, 0.684753, 0.606154, 0.491403, 0.379616, 0.34412	0.01, 0.02, 0.09, 0.31, 0.24, 0.15, 0.42, 0.35	HLA-A*30:01, HLA-A*32:01, HLA-B*07:02, HLA-B*58:01, HLA-B*08:01, HLA-B*15:01, HLA-B*57:01, HLA-A*30:02	217, 217, 217, 217, 217, 217, 217, 217	225, 225, 225, 225, 225, 225, 225, 225	27.84, 31.69, 32.09, 223.96, 385, 464.79, 580.76, 874.73	0.12, 0.05, 0.09, 0.55, 0.4, 1.3, 0.6, 1.3	72 : 1.3656 ( Probable ANTIGEN ).	NON ALLERGEN	Non-Toxin	-1.22	-0.33	-0.39	0.23	2	1000.28
SEEETEVGI	HLA-B*40:01, HLA-B*44:03, HLA-B*44:02	47, 47, 47	55, 55, 55	0.677366, 0.245721, 0.196273	0.17, 0.48, 0.49	HLA-B*40:01, HLA-B*44:02, HLA-B*44:03	47, 47, 47	55, 55, 55	186.43, 2660.26, 2818.12	0.27, 1.2, 0.99	79 : 1.3347 ( Probable ANTIGEN ).	NON ALLERGEN	Non-Toxin	-0.9	-0.17	-0.8	0.96	-4	992.13
SPSSQAAVA	HLA-B*07:02	579	587	0.381136	0.36	HLA-B*07:02, HLA-B*35:01	579, 579	587, 587	176.29, 1612.91	0.31, 1.2	83 : 0.4142 ( Probable ANTIGEN ).	NON ALLERGEN	Non-Toxin	-1.05	-0.03	0.23	-0.21	0	816.97
TGNQRTAPR	HLA-A*33:01	213	221	0.291721	0.45	HLA-A*31:01, HLA-A*33:01, HLA-A*68:01	213, 213, 213	221, 221, 221	114.69, 309.54, 358.6	0.73, 0.53, 1.9	93 : 0.4015 ( Probable ANTIGEN ).	NON ALLERGEN	Non-Toxin	-1.39	-0.54	-1.96	0.57	2	1000.2

## Sheet: MHCI_RIR1_Epitopes
peptide	alleles_EL	start_positions_EL	end_positions_EL	scores	percentile_ranks_EL	alleles_BA	start_positions_BA	end_positions_BA	ic50_values	percentile_ranks_BA	Allergenicity		SVM Score	Prediction	Hydrophobicity	Hydropathicity	Hydrophilicity	Charge	Mol wt
AAMKTSNAL	HLA-B*07:02	906	914	0.647953	0.15	HLA-B*07:02	906	914	45.15	0.12	NON ALLERGEN	0.6928 (Probable ANTIGEN)	-0.83	Non-Toxin	-0.07	0.24	-0.17	1	906.18
AEVMLLAAM	HLA-B*40:01, HLA-B*44:03, HLA-B*44:02	900	908	0.696962, 0.463455, 0.357903	0.15, 0.27, 0.3	HLA-B*40:01, HLA-B*44:03, HLA-B*44:02	900	908	16.4, 40.2, 48.85	0.04, 0.05	NON ALLERGEN	0.3443 (Probable NON-ANTIGEN)	-1.22	Non-Toxin	0.25	1.94	-0.69	-1	948.33
ALMPTAASA	HLA-A*02:03, HLA-A*02:01, HLA-A*02:06	970	978	0.7867, 0.677271, 0.560913	0.06, 0.15, 0.19	HLA-A*02:01, HLA-A*02:06	970	978	40.36, 50.6	0.36, 0.45	ALLERGEN	0.6162 (Probable ANTIGEN)	-1.36	Non-Toxin	0.14	1.09	-0.58	0	832.09
ALNPYDCLI	HLA-A*02:01	479	487	0.346205	0.45	HLA-A*02:01	479	487	47.23	0.41	ALLERGEN	0.5814 (Probable ANTIGEN)	-0.11	Non-Toxin	0.07	0.72	-0.67	-1	1021.32
APQADVAPV	HLA-B*07:02	296	304	0.457994	0.29	HLA-B*07:02	296	304	81.27	0.19	ALLERGEN	0.9372 (Probable ANTIGEN)	-1.03	Non-Toxin	0.03	0.4	-0.14	-1	867.08
AQLMILAQA	HLA-A*02:06	471	479	0.443643	0.33	HLA-A*02:06	471	479	27.15	0.25	ALLERGEN	0.4877 (Probable ANTIGEN)	-1.07	Non-Toxin	0.16	1.38	-0.87	0	958.32
ATRGMRHIA	HLA-A*30:01	536	544	0.542564	0.1	HLA-A*30:01	536	544	12.37	0.05	ALLERGEN	0.6896 (Probable ANTIGEN)	-0.84	Non-Toxin	-0.27	-0.37	0.11	2.5	1012.32
ATRLVNGFK	HLA-A*30:01, HLA-A*03:01, HLA-A*11:01	411	419	0.800001, 0.622893, 0.462675	0.02, 0.23, 0.34	HLA-A*30:01, HLA-A*03:01, HLA-A*11:01, HLA-A*31:01	411	419	3.88, 39.24, 48.16, 63.75	0.02, 0.11, 0.23, 0.45	NON ALLERGEN	-0.1808 (Probable NON-ANTIGEN)	-0.69	Non-Toxin	-0.18	-0.04	-0.06	2	1005.31
DAMDGLEAK	HLA-A*68:01	1026	1034	0.84302	0.15	HLA-A*68:01	1026	1034	28.67	0.31	ALLERGEN	1.3191 (Probable ANTIGEN)	-0.8	Non-Toxin	-0.19	-0.61	0.88	-2	949.16
DASPGTASI	HLA-B*51:01, HLA-A*68:02	627	635	0.887765, 0.665504	0.02, 0.1	HLA-B*51:01	627	635	621.88	0.07	ALLERGEN	1.3034 (Probable ANTIGEN)	-0.94	Non-Toxin	-0.01	0.03	0.04	-1	817.96
DAVNRHYIY	HLA-B*35:01, HLA-A*26:01	777	785	0.696465, 0.44626	0.13, 0.14	HLA-B*35:01	777	785	127.99	0.19	ALLERGEN	0.0830 (Probable NON-ANTIGEN)	-1.13	Non-Toxin	-0.22	-0.76	-0.3	0.5	1150.38
DFGLTERLR	HLA-A*33:01	459	467	0.591096	0.11	HLA-A*33:01	459	467	70.63	0.16	NON ALLERGEN	2.2555 (Probable ANTIGEN)	-1.79	Non-Toxin	-0.36	-0.74	0.61	0	1106.37
DLFFKRLIR	HLA-A*33:01	699	707	0.834799	0.02	HLA-A*33:01, HLA-A*68:01	699	707	13.93, 48.23	0.02, 0.46	ALLERGEN	-0.3492 (Probable NON-ANTIGEN)	-0.37	Non-Toxin	-0.26	0.14	0.18	2	1207.61
DTSMSLADF	HLA-A*26:01	723	731	0.27813	0.27	HLA-A*26:01	723	731	301.89	0.12	ALLERGEN	1.3433 (Probable ANTIGEN)	-1.13	Non-Toxin	-0.05	0.11	0.01	-2	986.17
DVSEGFAPL	HLA-A*68:02, HLA-A*26:01	982	990	0.803519, 0.466549	0.05, 0.13	HLA-A*68:02, HLA-A*26:01	982	990	13.42, 123.48	0.09, 0.06	NON ALLERGEN	1.0435 (Probable ANTIGEN)	-0.95	Non-Toxin	0.05	0.31	0	-2	934.13
EAMGFGETI	HLA-B*51:01, HLA-A*68:02, HLA-B*53:01	744	752	0.783746, 0.713695, 0.267137	0.05, 0.08, 0.33	HLA-A*68:02, HLA-B*51:01	744	752	22.06, 486.5	0.15, 0.06	ALLERGEN	0.4717 (Probable ANTIGEN)	-1.27	Non-Toxin	0.08	0.28	-0.06	-2	954.19
EASFEEWMR	HLA-A*68:01, HLA-A*33:01	444	452	0.791663, 0.39616	0.21, 0.28	HLA-A*68:01, HLA-A*33:01	444	452	15.78, 149.06	0.16, 0.3	NON ALLERGEN	-0.1930 (Probable NON-ANTIGEN)	-1.57	Non-Toxin	-0.27	-1.13	0.51	-2	1184.4
EEWMRSKEV	HLA-B*44:03, HLA-B*44:02	448	456	0.4413, 0.390654	0.3, 0.27	HLA-B*44:02, HLA-B*44:03	448	456	578.37, 716.83	0.32, 0.36	ALLERGEN	-0.0163 (Probable NON-ANTIGEN)	-1.25	Non-Toxin	-0.42	-1.61	1.01	-1	1193.46
EIVHPASKR	HLA-A*68:01, HLA-A*33:01	800	808	0.958771, 0.570673	0.03, 0.12	HLA-A*68:01	800	808	15.55	0.16	ALLERGEN	0.3514 (Probable NON-ANTIGEN)	-0.43	Non-Toxin	-0.3	-0.78	0.56	1.5	1036.32
EMFKFFFHR	HLA-A*33:01, HLA-A*68:01, HLA-A*31:01	553	561	0.927827, 0.841058, 0.716221	0.01, 0.16, 0.12	HLA-A*33:01, HLA-A*68:01, HLA-A*31:01	553	561	4.06, 5.19, 9.95	0.01, 0.03, 0.04	NON ALLERGEN	-1.5605 (Probable NON-ANTIGEN)	-0.16	Non-Toxin	-0.13	-0.22	-0.31	1.5	1288.65
ENAEAVARF	HLA-A*26:01	326	334	0.393519	0.18	HLA-A*26:01	326	334	661.54	0.21	ALLERGEN	0.2595 (Probable NON-ANTIGEN)	-0.89	Non-Toxin	-0.19	-0.29	0.41	-1	1006.19
EPALMLEYF	HLA-B*53:01, HLA-B*35:01	342	350	0.823108, 0.731045	0.03, 0.11	HLA-B*53:01, HLA-B*35:01	342	350	65.51, 126.7	0.06, 0.19	ALLERGEN	0.3385 (Probable NON-ANTIGEN)	-0.94	Non-Toxin	0.1	0.47	-0.47	-2	1112.43
ESVFQMYTR	HLA-A*68:01, HLA-A*33:01	519	527	0.962113, 0.731512	0.02, 0.06	HLA-A*68:01, HLA-A*33:01	519	527	5.1, 32.19	0.03, 0.05	ALLERGEN	0.2999 (Probable NON-ANTIGEN)	-0.76	Non-Toxin	-0.23	-0.6	-0.17	0	1160.43
ETIPIQDLA	HLA-A*68:02	750	758	0.923722	0.02	HLA-A*68:02	750	758	8.48	0.06	NON ALLERGEN	0.7953 (Probable ANTIGEN)	-1.45	Non-Toxin	0	0.2	-0.01	-2	999.26
ETLRPNTLL	HLA-A*68:02, HLA-A*26:01	1003	1011	0.748957, 0.186257	0.07, 0.4	HLA-A*68:02	1003	1011	80.84	0.43	NON ALLERGEN	-0.1084 (Probable NON-ANTIGEN)	-1.25	Non-Toxin	-0.21	-0.34	0	0	1056.36
ETLSRSSSI	HLA-A*68:02, HLA-B*08:01, HLA-A*26:01	207	215	0.638521, 0.25151, 0.160935	0.11, 0.44, 0.46	HLA-A*68:02	207	215	72.02	0.39	NON ALLERGEN	0.3025 (Probable NON-ANTIGEN)	-0.63	Non-Toxin	-0.26	-0.4	0.36	0	979.17
EVMLLAAMK	HLA-A*68:01	901	909	0.857746	0.14	HLA-A*68:01	901	909	8.64	0.06	ALLERGEN	0.6153 (Probable ANTIGEN)	-1.36	Non-Toxin	0.1	1.31	-0.3	0	1005.43
FFKRLIRHL	HLA-B*08:01, HLA-A*23:01	701	709	0.540619, 0.183153	0.13, 0.46	HLA-B*08:01	701	709	176.54	0.2	NON ALLERGEN	-1.2728 (Probable NON-ANTIGEN)	-0.41	Non-Toxin	-0.22	0.18	-0.21	3.5	1229.67
FSHFKRSMY	HLA-B*15:01, HLA-A*30:02, HLA-A*01:01, HLA-A*26:01	922	930	0.396911, 0.382082, 0.3338, 0.23309	0.43, 0.29, 0.32	HLA-A*30:02	922	930	170.35	0.29	ALLERGEN	0.4673 (Probable ANTIGEN)	-0.92	Non-Toxin	-0.25	-0.78	-0.28	2.5	1202.51
GACVYLEPW	HLA-B*58:01	658	666	0.377103	0.43	HLA-B*58:01, HLA-B*57:01	658	666	36.64, 143.72	0.17, 0.22	NON ALLERGEN	0.3160 (Probable NON-ANTIGEN)	-0.69	Non-Toxin	0.14	0.51	-0.83	-1	1037.32
GARPFSHFK	HLA-A*30:01, HLA-A*11:01, HLA-A*03:01, HLA-A*31:01	918	926	0.926267, 0.703614, 0.659021, 0.551997	0.01, 0.14, 0.2, 0.29	HLA-A*30:01, HLA-A*11:01, HLA-A*31:01, HLA-A*03:01	918	926	4.05, 29.34, 32.88, 82.87	0.02, 0.14, 0.24, 0.23	NON ALLERGEN	0.3295 (Probable NON-ANTIGEN)	-1.3	Non-Toxin	-0.22	-0.78	0.03	2.5	1046.31
GEKNVTWSL	HLA-B*40:01, HLA-B*44:03, HLA-B*44:02	711	719	0.957137, 0.655736, 0.572565	0.02, 0.16, 0.15	HLA-B*40:01, HLA-B*44:02, HLA-B*44:03	711	719	28.81, 514.07, 672.61	0.06, 0.29, 0.35	ALLERGEN	1.6582 (Probable ANTIGEN)	-1.25	Non-Toxin	-0.13	-0.63	-0.07	0	1033.28
GETIPIQDL	HLA-B*40:01, HLA-B*44:03, HLA-B*44:02	749	757	0.946566, 0.464624, 0.370831	0.04, 0.27, 0.29	HLA-B*40:01	749	757	51.19	0.1	NON ALLERGEN	0.5625 (Probable ANTIGEN)	-1.48	Non-Toxin	-0.01	-0.04	0.04	-2	985.24
GETLRPNTL	HLA-B*40:01, HLA-B*44:03, HLA-B*44:02	1002	1010	0.942118, 0.394032, 0.374943	0.04, 0.32, 0.29	HLA-B*40:01	1002	1010	65.52	0.12	NON ALLERGEN	0.0492 (Probable NON-ANTIGEN)	-1.22	Non-Toxin	-0.25	-0.81	0.2	0	1000.25
GLEAKQWSV	HLA-A*02:01, HLA-A*02:03	1030	1038	0.708296, 0.432956	0.12, 0.3	HLA-A*02:01	1030	1038	57.33	0.46	NON ALLERGEN	1.3488 (Probable ANTIGEN)	-0.39	Non-Toxin	-0.09	-0.36	-0.08	0	1017.28
GMRHIALGR	HLA-A*31:01	539	547	0.556649	0.28	HLA-A*31:01	539	547	29.26	0.21	ALLERGEN	1.5680 (Probable ANTIGEN)	-1.02	Non-Toxin	-0.2	-0.11	0.01	2.5	1010.36
GMYYCKVRK	HLA-A*03:01	1114	1122	0.79386	0.09	HLA-A*03:01, HLA-A*11:01	1114	1122	11.43, 67.18	0.02, 0.32	ALLERGEN	-0.1735 (Probable NON-ANTIGEN)	-0.45	Non-Toxin	-0.32	-0.74	0.07	3	1147.54
GSWWEMFKF	HLA-B*57:01, HLA-B*58:01, HLA-A*32:01	549	557	0.676349, 0.534773, 0.321675	0.32, 0.29, 0.22	HLA-B*58:01, HLA-B*57:01	549	557	81.37, 198.16	0.31, 0.28	ALLERGEN	-0.5545 (Probable NON-ANTIGEN)	-0.58	Non-Toxin	0.04	-0.32	-0.76	0	1217.53
GTASIMPAL	HLA-A*02:06, HLA-A*68:02, HLA-A*32:01	631	639	0.651888, 0.544016, 0.160582	0.13, 0.16, 0.47	HLA-A*02:06, HLA-A*68:02	631	639	27.45, 59.92	0.25, 0.34	NON ALLERGEN	0.7459 (Probable ANTIGEN)	-1.27	Non-Toxin	0.19	1.14	-0.67	0	860.16
HAAAPQADV	HLA-A*68:02	293	301	0.420562	0.26	HLA-A*68:02	293	301	98.51	0.49	ALLERGEN	-0.0506 (Probable NON-ANTIGEN)	-1.11	Non-Toxin	-0.04	-0.04	-0.09	-0.5	879.05
HIAEVMLLA	HLA-A*68:02, HLA-A*02:06, HLA-A*02:03	898	906	0.611779, 0.491479, 0.380875	0.12, 0.26, 0.37	HLA-A*68:02, HLA-A*02:06	898	906	27.18, 48.37	0.17, 0.43	NON ALLERGEN	0.5187 (Probable ANTIGEN)	-1.19	Non-Toxin	0.23	1.68	-0.74	-0.5	996.37
HLREYATRL	HLA-B*08:01, HLA-A*02:03	406	414	0.721805, 0.681088	0.06, 0.1	HLA-B*08:01	406	414	129.26	0.15	NON ALLERGEN	-0.6717 (Probable NON-ANTIGEN)	-0.2	Non-Toxin	-0.38	-0.92	0.19	1.5	1158.45
HLRIRTREA	HLA-B*08:01	437	445	0.546376	0.12	HLA-B*08:01	437	445	36.02	0.04	NON ALLERGEN	1.7740 (Probable ANTIGEN)	-0.51	Non-Toxin	-0.55	-1.2	0.78	2.5	1151.46
HPASKRSSG	HLA-B*07:02	803	811	0.441367	0.3	HLA-B*07:02	803	811	87.77	0.2	ALLERGEN	-0.0759 (Probable NON-ANTIGEN)	-0.43	Non-Toxin	-0.41	-1.58	0.66	2.5	926.11
HPLRRFKTA	HLA-B*08:01, HLA-B*07:02	1049	1057	0.746258, 0.45731	0.05, 0.29	HLA-B*08:01, HLA-B*07:02	1049	1057	25.92, 114.33	0.04, 0.25	NON ALLERGEN	-0.5872 (Probable NON-ANTIGEN)	-0.79	Non-Toxin	-0.43	-1.11	0.37	3.5	1125.46
HSQSMTLYV	HLA-A*68:02	1078	1086	0.324841	0.38	HLA-A*68:02	1078	1086	75.36	0.4	NON ALLERGEN	0.1135 (Probable NON-ANTIGEN)	-1.03	Non-Toxin	-0.05	-0.04	-0.78	0.5	1065.34
HTACLKMGL	HLA-A*68:02	877	885	0.51501	0.18	HLA-A*68:02	877	885	11.56	0.08	ALLERGEN	1.6464 (Probable ANTIGEN)	-0.12	Non-Toxin	0.01	0.62	-0.48	1.5	973.35
HYMESVFQM	HLA-A*24:02, HLA-A*23:01	516	524	0.895853, 0.887002	0.03	HLA-A*23:01, HLA-A*24:02	516	524	30.19, 55.83	0.08, 0.09	NON ALLERGEN	0.2471 (Probable NON-ANTIGEN)	-1.05	Non-Toxin	-0.03	-0.17	-0.66	-0.5	1171.48
IALGRQGSW	HLA-B*57:01, HLA-B*58:01, HLA-B*53:01, HLA-A*32:01	543	551	0.939738, 0.894398, 0.340192, 0.192761	0.07, 0.06, 0.25, 0.39	HLA-B*58:01, HLA-B*57:01	543	551	30.22, 45.83	0.14, 0.1	NON ALLERGEN	1.8988 (Probable ANTIGEN)	-0.93	Non-Toxin	-0.06	-0.04	-0.44	1	987.26
ILAQALNPY	HLA-B*15:01, HLA-A*30:02	475	483	0.792713, 0.407524	0.07, 0.26	HLA-B*15:01, HLA-A*30:02, HLA-B*35:01	475	483	12.76, 92.81, 285.99	0.03, 0.16, 0.33	ALLERGEN	0.3384 (Probable NON-ANTIGEN)	-0.74	Non-Toxin	0.1	0.64	-0.92	0	1002.31
ILGVLVHLR	HLA-A*31:01	431	439	0.433847	0.46	HLA-A*31:01	431	439	72.05	0.49	NON ALLERGEN	1.1313 (Probable ANTIGEN)	-1.25	Non-Toxin	0.16	1.8	-0.86	1.5	1019.45
IMFKDAVNR	HLA-A*31:01, HLA-A*33:01	773	781	0.634031, 0.270161	0.19, 0.49	HLA-A*31:01	773	781	39.12	0.28	ALLERGEN	-0.8018 (Probable NON-ANTIGEN)	-0.86	Non-Toxin	-0.2	-0.02	0.18	1	1093.43
KEVDLDFGL	HLA-B*40:01, HLA-B*44:03, HLA-B*44:02	454	462	0.940433, 0.390784, 0.227882	0.04, 0.33, 0.45	HLA-B*40:01, HLA-B*44:03	454	462	14.3, 585.68	0.04, 0.31	NON ALLERGEN	3.0403 (Probable ANTIGEN)	-1.27	Non-Toxin	-0.09	-0.02	0.49	-2	1035.29
KLYEHLEAM	HLA-A*02:01, HLA-A*02:03, HLA-A*02:06, HLA-B*15:01, HLA-A*32:01, HLA-B*08:01	738	746	0.968816, 0.960352, 0.942388, 0.842401, 0.699919, 0.373986	0.02, 0.01, 0.05, 0.04, 0.26	HLA-A*02:01, HLA-A*02:06, HLA-B*15:01, HLA-A*32:01	738	746	6.36, 6.56, 27.47, 35.98	0.05, 0.09	NON ALLERGEN	-0.1509 (Probable NON-ANTIGEN)	-0.53	Non-Toxin	-0.13	-0.46	0.09	-0.5	1133.46
KPRRPGDSP	HLA-B*07:02	257	265	0.642214	0.15	HLA-B*07:02	257	265	189.52	0.33	ALLERGEN	0.4803 (Probable ANTIGEN)	-0.93	Non-Toxin	-0.63	-2.49	1.37	2	1009.24
KQWSVAQAL	HLA-A*02:06, HLA-B*15:01, HLA-A*32:01, HLA-A*02:01, HLA-B*40:01	1034	1042	0.83771, 0.707883, 0.598597, 0.596691, 0.461366	0.06, 0.13, 0.2, 0.3	HLA-A*02:06, HLA-A*32:01, HLA-B*15:01, HLA-B*40:01	1034	1042	15.09, 53.69, 94.03, 228.61	0.14, 0.07, 0.32, 0.3	ALLERGEN	0.1017 (Probable NON-ANTIGEN)	-0.54	Non-Toxin	-0.09	-0.11	-0.44	1	1030.32
KTSNALCVR	HLA-A*31:01	909	917	0.647513	0.18	HLA-A*31:01	909	917	18.34	0.12	NON ALLERGEN	1.4631 (Probable ANTIGEN)	-0.43	Non-Toxin	-0.29	-0.12	0.14	2	991.29
KVLDSLVAA	HLA-A*02:06, HLA-A*02:01, HLA-A*02:03, HLA-A*30:01	640	648	0.906649, 0.639765, 0.5117, 0.295494	0.04, 0.17, 0.23, 0.44	HLA-A*02:06	640	648	8.32	0.06	NON ALLERGEN	0.0295 (Probable NON-ANTIGEN)	-1.23	Non-Toxin	0.06	1.27	-0.14	0	915.22
KVRKATNSG	HLA-A*30:01	1119	1127	0.441212	0.2	HLA-A*30:01	1119	1127	11.1	0.04	ALLERGEN	0.6306 (Probable ANTIGEN)	-0.77	Non-Toxin	-0.45	-1.3	0.79	3	960.22
LADFHGEEF	HLA-B*35:01, HLA-A*01:01, HLA-B*53:01	728	736	0.615418, 0.376245, 0.277302	0.16, 0.29, 0.32	HLA-B*35:01	728	736	138.8	0.2	ALLERGEN	-0.0821 (Probable NON-ANTIGEN)	-0.96	Non-Toxin	-0.02	-0.32	0.13	-2.5	1064.24
LAEMRRLCL	HLA-B*08:01	384	392	0.417738	0.22	HLA-B*08:01	384	392	60.45	0.07	ALLERGEN	1.3675 (Probable ANTIGEN)	-1.1	Non-Toxin	-0.22	0.57	0.09	1	1104.52
LARNGGIGL	HLA-B*07:02	612	620	0.431808	0.31	HLA-B*07:02	612	620	159.98	0.3	ALLERGEN	1.5862 (Probable ANTIGEN)	-0.89	Non-Toxin	0.01	0.52	-0.3	1	870.16
LESAEFRDL	HLA-B*40:01	887	895	0.508109	0.26	HLA-B*40:01	887	895	169.95	0.24	ALLERGEN	1.2449 (Probable ANTIGEN)	-1.11	Non-Toxin	-0.23	-0.4	0.63	-2	1079.29
LLKELERTF	HLA-B*15:01, HLA-B*08:01, HLA-A*32:01	1011	1019	0.883282, 0.304644, 0.253192	0.03, 0.34, 0.3	HLA-B*15:01	1011	1019	53.65	0.21	ALLERGEN	-0.0685 (Probable NON-ANTIGEN)	-1.69	Non-Toxin	-0.23	-0.21	0.41	0	1148.5
LNLGTRNYY	HLA-A*30:02	575	583	0.297251	0.45	HLA-A*30:02	575	583	166.74	0.29	NON ALLERGEN	1.8648 (Probable ANTIGEN)	-0.45	Non-Toxin	-0.22	-0.84	-0.58	1	1113.37
LPASTLVRL	HLA-B*07:02, HLA-B*51:01, HLA-B*35:01, HLA-B*53:01	1094	1102	0.840381, 0.81964, 0.759065, 0.707039	0.07, 0.04, 0.09, 0.06	HLA-B*07:02, HLA-B*35:01, HLA-B*53:01, HLA-B*51:01	1094	1102	58.02, 112.41, 134.9, 703.76	0.14, 0.17, 0.11, 0.09	ALLERGEN	-0.0017 (Probable NON-ANTIGEN)	-1.37	Non-Toxin	0.01	1.09	-0.5	1	969.32
LPPVPPNAY	HLA-B*35:01, HLA-B*53:01	394	402	0.954557, 0.603127	0.02, 0.08	HLA-B*35:01	394	402	65.51	0.13	NON ALLERGEN	0.5262 (Probable ANTIGEN)	-0.74	Non-Toxin	0.05	-0.16	-0.66	0	967.25
LVHLRIRTR	HLA-A*31:01, HLA-A*33:01	435	443	0.59987, 0.542242	0.23, 0.14	HLA-A*31:01, HLA-A*33:01	435	443	66.23, 178.25	0.47, 0.36	NON ALLERGEN	2.2736 (Probable ANTIGEN)	-0.7	Non-Toxin	-0.39	-0.12	0.13	3.5	1163.57
LVRLLVHAY	HLA-B*15:01, HLA-B*35:01, HLA-A*30:02, HLA-A*26:01	1099	1107	0.666909, 0.390099, 0.361506, 0.24216	0.16, 0.33, 0.32, 0.31	HLA-B*15:01	1099	1107	78.56	0.27	NON ALLERGEN	-0.7742 (Probable NON-ANTIGEN)	-1.09	Non-Toxin	0.09	1.4	-0.97	1.5	1083.48
LVRRSARLY	HLA-B*15:01, HLA-A*30:02	421	429	0.422217, 0.366358	0.41, 0.32	HLA-A*30:02	421	429	159.35	0.27	NON ALLERGEN	0.3526 (Probable NON-ANTIGEN)	-1.07	Non-Toxin	-0.41	-0.22	0.16	3	1133.48
MFKFFFHRL	HLA-B*08:01, HLA-A*23:01, HLA-A*24:02	554	562	0.368157, 0.263826, 0.251456	0.27, 0.34, 0.4	HLA-B*08:01, HLA-A*23:01, HLA-A*24:02	554	562	197.24, 225.78, 483.83	0.21, 0.37, 0.42	ALLERGEN	-1.3917 (Probable NON-ANTIGEN)	-0.26	Non-Toxin	0	0.59	-0.84	2.5	1272.7
MIIDGDVAR	HLA-A*68:01, HLA-A*33:01	72	80	0.924951, 0.455598	0.05, 0.21	HLA-A*68:01, HLA-A*33:01	72	80	6.32, 138	0.04, 0.29	NON ALLERGEN	-0.6300 (Probable NON-ANTIGEN)	-0.71	Non-Toxin	-0.06	0.56	0.23	-1	989.28
MLNLGTRNY	HLA-B*15:01, HLA-A*30:02, HLA-A*01:01	574	582	0.804441, 0.613964, 0.255116	0.06, 0.1, 0.44	HLA-B*15:01, HLA-A*30:02	574	582	41.94, 87.7	0.15, 0.14	NON ALLERGEN	1.6110 (Probable ANTIGEN)	-0.86	Non-Toxin	-0.19	-0.49	-0.47	1	1081.39
MPDLFFKRL	HLA-B*51:01, HLA-B*07:02, HLA-B*53:01, HLA-B*35:01, HLA-B*08:01	697	705	0.667067, 0.622226, 0.568904, 0.461031, 0.403645	0.09, 0.17, 0.25, 0.23	HLA-B*53:01	697	705	394.62	0.2	NON ALLERGEN	0.4759 (Probable ANTIGEN)	-0.67	Non-Toxin	-0.12	0.18	-0.1	1	1166.57
MPTAASAQI	HLA-B*51:01, HLA-B*53:01, HLA-B*07:02, HLA-B*35:01	972	980	0.820624, 0.473457, 0.469027, 0.380478	0.03, 0.15, 0.27, 0.34	HLA-B*53:01, HLA-B*35:01, HLA-B*07:02, HLA-B*51:01	972	980	34.92, 56.78, 66.71, 189.2	0.05, 0.11, 0.16, 0.03	ALLERGEN	0.3788 (Probable NON-ANTIGEN)	-1.39	Non-Toxin	0.06	0.58	-0.5	0	889.15
MTLYVTEKA	HLA-A*68:02	1082	1090	0.465985	0.22	HLA-A*68:02	1082	1090	15.8	0.12	NON ALLERGEN	0.9139 (Probable ANTIGEN)	-1.51	Non-Toxin	-0.05	0.18	-0.24	0	1055.38
MYRAGRFHW	HLA-A*24:02, HLA-A*23:01, HLA-A*32:01	929	937	0.598483, 0.571689, 0.156119	0.15, 0.12, 0.48	HLA-A*23:01, HLA-A*24:02	929	937	43.04, 60.23	0.11, 0.1	ALLERGEN	1.3267 (Probable ANTIGEN)	-0.34	Non-Toxin	-0.25	-0.92	-0.5	2.5	1223.54
MYTRIAGFL	HLA-A*24:02, HLA-A*23:01	524	532	0.295947, 0.193131	0.35, 0.44	HLA-A*23:01, HLA-A*24:02	524	532	149.12, 150.38	0.26, 0.19	ALLERGEN	-0.0815 (Probable NON-ANTIGEN)	-0.89	Non-Toxin	0.07	0.88	-0.84	1	1071.43
NALCVRGAR	HLA-A*33:01	912	920	0.274648	0.48	HLA-A*33:01, HLA-A*68:01	912	920	40.06, 41.38	0.07, 0.42	ALLERGEN	1.6882 (Probable ANTIGEN)	-0.41	Non-Toxin	-0.27	0.13	0.1	2	959.25
NAYTPYHLR	HLA-A*68:01, HLA-A*33:01, HLA-A*31:01, HLA-A*11:01	400	408	0.980391, 0.928579, 0.75762, 0.357181	0.01, 0.08, 0.49	HLA-A*68:01, HLA-A*33:01, HLA-A*31:01	400	408	5.14, 12.55, 25.99	0.03, 0.02, 0.18	ALLERGEN	0.7761 (Probable ANTIGEN)	-0.75	Non-Toxin	-0.25	-1.17	-0.51	1.5	1134.38
NGFKPLVRR	HLA-A*68:01, HLA-A*33:01, HLA-A*31:01	416	424	0.741131, 0.630596, 0.57997	0.27, 0.1, 0.26	HLA-A*33:01	416	424	205.17	0.4	NON ALLERGEN	-1.1069 (Probable NON-ANTIGEN)	-0.99	Non-Toxin	-0.39	-0.84	0.38	3	1086.43
NVAAGGDGR	HLA-A*68:01	100	108	0.784063	0.22	HLA-A*68:01	100	108	17.67	0.17	NON ALLERGEN	0.9737 (Probable ANTIGEN)	-0.74	Non-Toxin	-0.18	-0.54	0.41	0	815.96
NVTWSLFDR	HLA-A*68:01, HLA-A*33:01	714	722	0.634632, 0.286951	0.41, 0.45	HLA-A*68:01, HLA-A*33:01	714	722	11.33, 75.45	0.1, 0.17	ALLERGEN	1.6231 (Probable ANTIGEN)	-1.27	Non-Toxin	-0.17	-0.34	-0.34	0	1137.38
NYALAEMRR	HLA-A*33:01	381	389	0.525245	0.15	HLA-A*33:01	381	389	70.12	0.16	ALLERGEN	0.9863 (Probable ANTIGEN)	-1.1	Non-Toxin	-0.39	-0.89	0.31	1	1123.41
NYYTSSCYL	HLA-A*24:02, HLA-A*23:01	581	589	0.378042, 0.261707	0.27, 0.34	HLA-A*23:01, HLA-A*24:02	581	589	247.42, 283.2	0.39, 0.29	ALLERGEN	0.4229 (Probable ANTIGEN)	-0.51	Non-Toxin	-0.08	-0.38	-1.03	0	1113.32
QIVPSTPAM	HLA-B*35:01, HLA-A*26:01, HLA-B*15:01, HLA-A*68:02	566	574	0.628735, 0.530537, 0.39065, 0.276339	0.15, 0.1, 0.44, 0.47	HLA-B*35:01, HLA-A*26:01	566	574	110.04, 802.95	0.17, 0.24	NON ALLERGEN	0.4549 (Probable ANTIGEN)	-0.79	Non-Toxin	0.06	0.47	-0.56	0	943.25
QLMILAQAL	HLA-B*08:01	472	480	0.391946	0.25	HLA-B*08:01	472	480	184.96	0.21	ALLERGEN	0.3653 (Probable NON-ANTIGEN)	-1.18	Non-Toxin	0.19	1.6	-1.01	0	1000.41
QMYTRIAGF	HLA-B*15:01, HLA-B*08:01, HLA-A*32:01, HLA-A*26:01	523	531	0.634217, 0.445492, 0.402299, 0.168057	0.19, 0.2, 0.16, 0.44	HLA-B*15:01, HLA-B*08:01	523	531	26.59, 267.04	0.09, 0.29	ALLERGEN	-0.0651 (Probable NON-ANTIGEN)	-0.86	Non-Toxin	-0.07	0.07	-0.62	1	1086.4
QSMMKHGLR	HLA-A*31:01, HLA-A*33:01	956	964	0.505627, 0.344975	0.35	HLA-A*31:01, HLA-A*33:01	956	964	19.53, 72.68	0.13, 0.17	ALLERGEN	-0.1731 (Probable NON-ANTIGEN)	-0.72	Non-Toxin	-0.33	-0.97	0.18	2.5	1087.46
QTFDFGRLR	HLA-A*68:01, HLA-A*31:01, HLA-A*33:01, HLA-A*11:01	827	835	0.982925, 0.875684, 0.802174, 0.661352	0.01, 0.04, 0.03, 0.16	HLA-A*68:01, HLA-A*31:01, HLA-A*33:01, HLA-A*11:01	827	835	5.05, 17.46, 30.28, 91.75	0.03, 0.11, 0.05, 0.43	NON ALLERGEN	0.8765 (Probable ANTIGEN)	-1.39	Non-Toxin	-0.36	-0.86	0.22	1	1139.4
RAGRFHWER	HLA-A*31:01	931	939	0.824232	0.05	HLA-A*31:01, HLA-A*33:01	931	939	5.77, 274.11	0.03, 0.48	NON ALLERGEN	0.5071 (Probable ANTIGEN)	-0.6	Non-Toxin	-0.55	-1.88	0.57	2.5	1214.47
REASFEEWM	HLA-B*40:01	443	451	0.773871	0.12	HLA-B*40:01, HLA-B*44:03, HLA-B*44:02	443	451	24.52, 513.7, 604.2	0.05, 0.27, 0.34	NON ALLERGEN	0.3080 (Probable NON-ANTIGEN)	-0.81	Non-Toxin	-0.27	-1.13	0.51	-2	1184.4
REHEAQLMI	HLA-B*40:01, HLA-B*44:03, HLA-B*44:02	467	475	0.964675, 0.597492, 0.499707	0.02, 0.19	HLA-B*40:01, HLA-B*44:02, HLA-B*44:03	467	475	17.91, 394.45, 452.81	0.04, 0.24, 0.25	ALLERGEN	0.2052 (Probable NON-ANTIGEN)	-0.71	Non-Toxin	-0.26	-0.69	0.37	-0.5	1126.43
REPALMLEY	HLA-B*44:03, HLA-B*44:02, HLA-A*30:02	341	349	0.740539, 0.583021, 0.33326	0.11, 0.15, 0.36	HLA-B*44:03, HLA-B*44:02	341	349	381.26, 643.43	0.23, 0.34	ALLERGEN	0.9191 (Probable ANTIGEN)	-0.61	Non-Toxin	-0.16	-0.34	0.14	-1	1121.44
RFSNASPRY	HLA-A*30:02	939	947	0.802865	0.02	HLA-A*30:02	939	947	31.62	0.04	NON ALLERGEN	1.0875 (Probable ANTIGEN)	-0.79	Non-Toxin	-0.43	-1.38	0.17	2	1097.3
RGLKTGMYY	HLA-A*30:02	1109	1117	0.679445	0.06	HLA-A*30:02	1109	1117	50.12	0.07	ALLERGEN	0.7410 (Probable ANTIGEN)	-0.76	Non-Toxin	-0.21	-0.76	-0.23	2	1088.42
RGLQSALKY	HLA-A*30:02	497	505	0.692269	0.06	HLA-A*30:02	497	505	163.59	0.28	NON ALLERGEN	0.1908 (Probable NON-ANTIGEN)	-0.82	Non-Toxin	-0.26	-0.56	0.01	2	1035.34
RIAGFLACR	HLA-A*31:01, HLA-A*03:01, HLA-A*11:01	527	535	0.822792, 0.410789, 0.406048	0.06, 0.47, 0.42	HLA-A*31:01, HLA-A*68:01, HLA-A*11:01, HLA-A*33:01	527	535	9.18, 50.71, 69.6, 241.13	0.04, 0.48, 0.33, 0.44	ALLERGEN	0.2503 (Probable NON-ANTIGEN)	-0.98	Non-Toxin	-0.11	0.87	-0.23	2	1006.35
RILGVLVHL	HLA-A*02:06, HLA-A*02:01, HLA-A*32:01, HLA-A*02:03	430	438	0.884686, 0.825717, 0.779581, 0.485674	0.05, 0.06, 0.02, 0.25	HLA-A*02:06, HLA-A*02:01, HLA-A*32:01	430	438	16.14, 31.15, 39.81	0.15, 0.28, 0.05	NON ALLERGEN	0.1099 (Probable NON-ANTIGEN)	-1.48	Non-Toxin	0.16	1.8	-0.86	1.5	1019.45
RIRTREASF	HLA-B*15:01, HLA-B*08:01, HLA-B*07:02, HLA-A*30:01, HLA-A*32:01	439	447	0.65064, 0.507894, 0.424627, 0.302473, 0.2699	0.18, 0.15, 0.32, 0.42, 0.29	HLA-B*15:01, HLA-B*07:02, HLA-B*08:01	439	447	98.05, 118.06, 142.13	0.34, 0.25, 0.16	NON ALLERGEN	1.5592 (Probable ANTIGEN)	-0.54	Non-Toxin	-0.53	-1.04	0.79	2	1135.4
RLCLDLPPV	HLA-A*02:01	389	397	0.414671	0.35	HLA-A*02:01, HLA-A*02:06	389	397	9.85, 11.17	0.09, 0.11	ALLERGEN	0.4981 (Probable ANTIGEN)	-0.77	Non-Toxin	-0.05	0.77	-0.21	0	1025.4
RLLDAMDGL	HLA-A*02:01, HLA-A*02:06, HLA-A*02:03	1023	1031	0.747522, 0.685523, 0.411735	0.11, 0.12, 0.32	HLA-A*02:06, HLA-A*02:01	1023	1031	10.63, 13.16	0.1, 0.12	ALLERGEN	0.3237 (Probable NON-ANTIGEN)	-1.27	Non-Toxin	-0.1	0.36	0.2	-1	1003.31
RLLVHAYKR	HLA-A*31:01	1101	1109	0.858711	0.04	HLA-A*31:01	1101	1109	7.69	0.04	NON ALLERGEN	-0.2967 (Probable NON-ANTIGEN)	-0.83	Non-Toxin	-0.35	-0.42	0.07	3.5	1155.54
RLREHEAQL	HLA-A*02:03, HLA-A*02:01, HLA-B*08:01, HLA-B*15:01, HLA-B*07:02, HLA-A*30:01, HLA-A*32:01	465	473	0.834563, 0.548282, 0.53826, 0.487812, 0.484749, 0.306648, 0.27612	0.05, 0.23, 0.13, 0.31, 0.25, 0.41, 0.27	HLA-B*07:02, HLA-B*08:01	465	473	159.63, 294.71	0.3, 0.32	NON ALLERGEN	0.0482 (Probable NON-ANTIGEN)	-0.73	Non-Toxin	-0.5	-1.48	0.84	0.5	1151.42
RLTEDDFGL	HLA-A*02:01, HLA-A*02:06	371	379	0.766136, 0.586602	0.09, 0.17	HLA-A*02:01, HLA-A*02:06	371	379	15.84, 29.23	0.15, 0.26	ALLERGEN	1.0796 (Probable ANTIGEN)	-1.32	Non-Toxin	-0.24	-0.63	0.61	-2	1065.27
RLYRILGVL	HLA-A*32:01	427	435	0.342361	0.21	HLA-A*32:01	427	435	57.75	0.08	ALLERGEN	-0.1529 (Probable NON-ANTIGEN)	-1.56	Non-Toxin	-0.05	1.04	-0.56	2	1102.53
RNYYTSSCY	HLA-A*30:02	580	588	0.612221	0.1	HLA-A*30:02	580	588	19.98	0.02	ALLERGEN	0.6482 (Probable ANTIGEN)	-0.39	Non-Toxin	-0.33	-1.3	-0.5	1	1156.34
RPTGACVYL	HLA-B*07:02	655	663	0.767299	0.1	HLA-B*07:02	655	663	41.22	0.11	NON ALLERGEN	1.2293 (Probable ANTIGEN)	-0.74	Non-Toxin	-0.05	0.42	-0.5	1	979.28
RQGSWWEMF	HLA-B*15:01, HLA-A*32:01, HLA-A*24:02, HLA-A*23:01	547	555	0.400897, 0.354083, 0.240525, 0.22285	0.43, 0.19, 0.42, 0.38	HLA-A*32:01, HLA-A*23:01, HLA-A*24:02, HLA-B*15:01	547	555	74.46, 82.27, 90.66, 106.86	0.09, 0.17, 0.13, 0.38	ALLERGEN	0.3716 (Probable NON-ANTIGEN)	-0.83	Non-Toxin	-0.17	-1.09	-0.46	0	1226.5
RRFKTAFDY	HLA-A*30:02	1052	1060	0.365709	0.32	HLA-A*30:02	1052	1060	299.08	0.48	NON ALLERGEN	-0.0196 (Probable NON-ANTIGEN)	-1.07	Non-Toxin	-0.45	-1.22	0.42	2	1203.47
RSARLYRIL	HLA-B*57:01	424	432	0.554474	0.46	HLA-A*30:01, HLA-B*57:01	424	432	104.61, 215.34	0.49, 0.3	NON ALLERGEN	-0.2274 (Probable NON-ANTIGEN)	-1.18	Non-Toxin	-0.39	-0.19	0.12	3	1147.51
RSKEVDLDF	HLA-B*57:01, HLA-B*58:01, HLA-B*15:01, HLA-A*32:01	452	460	0.824527, 0.720218, 0.455586, 0.210524	0.19, 0.17, 0.36	HLA-B*58:01, HLA-B*57:01	452	460	86.07, 174.65	0.32, 0.27	ALLERGEN	2.7600 (Probable ANTIGEN)	-0.94	Non-Toxin	-0.39	-0.99	1.06	-1	1108.33
RSMYRAGRF	HLA-A*32:01	927	935	0.280167	0.27	HLA-A*32:01, HLA-A*30:02, HLA-B*58:01, HLA-B*57:01	927	935	94.52, 117.79, 172.09, 208.43	0.11, 0.21, 0.45, 0.29	NON ALLERGEN	0.3800 (Probable NON-ANTIGEN)	-0.55	Non-Toxin	-0.47	-1.06	0.3	3	1143.44
RTFGGKRLL	HLA-B*57:01, HLA-A*32:01, HLA-A*30:01, HLA-B*58:01	1017	1025	0.712283, 0.691802, 0.662557, 0.43172	0.29, 0.04, 0.06, 0.38	HLA-A*30:01, HLA-A*32:01, HLA-B*57:01	1017	1025	62.29, 86.88, 345.55	0.32, 0.1, 0.43	NON ALLERGEN	-1.3704 (Probable NON-ANTIGEN)	-1.24	Non-Toxin	-0.31	-0.44	0.28	3	1047.4
RTFGSAPRL	HLA-A*32:01, HLA-B*57:01, HLA-A*30:01, HLA-B*58:01, HLA-A*02:06	364	372	0.761625, 0.637558, 0.616306, 0.524489, 0.487155	0.02, 0.36, 0.07, 0.3, 0.27	HLA-A*32:01, HLA-A*30:01, HLA-B*58:01, HLA-B*57:01	364	372	39.3, 45.78, 148.86, 247.87	0.05, 0.22, 0.43, 0.34	NON ALLERGEN	-0.0968 (Probable NON-ANTIGEN)	-1.34	Non-Toxin	-0.28	-0.46	0.12	2	1004.27
RTREASFEE	HLA-A*30:01	441	449	0.344461	0.33	HLA-A*30:01	441	449	63.62	0.32	ALLERGEN	1.2288 (Probable ANTIGEN)	-0.22	Non-Toxin	-0.55	-1.82	1.32	-1	1124.28
RYEGEWEML	HLA-A*24:02, HLA-A*23:01	946	954	0.465613, 0.303161	0.21, 0.29	HLA-A*24:02	946	954	405.13	0.37	NON ALLERGEN	0.5280 (Probable ANTIGEN)	-0.76	Non-Toxin	-0.25	-1.32	0.36	-2	1212.47
SAATTGSPF	HLA-B*35:01, HLA-B*15:01	764	772	0.664759, 0.393235	0.13, 0.44	HLA-B*15:01, HLA-B*35:01, HLA-B*07:02	764	772	25.61, 27.06, 307.67	0.09, 0.07, 0.47	NON ALLERGEN	0.5641 (Probable ANTIGEN)	-0.77	Non-Toxin	0.04	0.16	-0.41	0	837.99
SALKYEEFY	HLA-B*35:01, HLA-B*58:01, HLA-A*30:02	501	509	0.49421, 0.402014, 0.330314	0.23, 0.41, 0.36	HLA-B*35:01, HLA-A*30:02	501	509	227.22, 240.09	0.29, 0.41	ALLERGEN	0.6820 (Probable ANTIGEN)	-1.08	Non-Toxin	-0.13	-0.66	-0.01	-1	1149.38
SALWMPDLF	HLA-B*53:01	693	701	0.180857	0.48	HLA-B*58:01, HLA-B*53:01	693	701	121.38, 422.47	0.38, 0.21	NON ALLERGEN	-0.2340 (Probable NON-ANTIGEN)	-1.33	Non-Toxin	0.17	0.81	-0.89	-1	1079.4
SHFKRSMYR	HLA-A*31:01, HLA-A*33:01	923	931	0.504275, 0.460845	0.36, 0.2	HLA-A*31:01, HLA-A*33:01	923	931	41.82, 94.2	0.29, 0.21	NON ALLERGEN	-0.7191 (Probable NON-ANTIGEN)	-0.77	Non-Toxin	-0.52	-1.59	0.33	3.5	1211.52
SLFDRDTSM	HLA-A*02:03, HLA-A*02:01, HLA-B*15:01, HLA-A*02:06, HLA-B*08:01, HLA-A*26:01, HLA-A*32:01	718	726	0.846464, 0.826139, 0.706059, 0.667872, 0.606923, 0.217604, 0.177278	0.04, 0.06, 0.13, 0.09, 0.34, 0.43	HLA-A*02:01, HLA-B*15:01, HLA-B*08:01	718	726	60.77, 83.24, 467.04	0.49, 0.29, 0.46	ALLERGEN	0.5206 (Probable ANTIGEN)	-1.02	Non-Toxin	-0.28	-0.59	0.4	-1	1071.28
SMTLYVTEK	HLA-A*03:01, HLA-A*11:01	1081	1089	0.555483, 0.432983	0.28, 0.38	HLA-A*11:01, HLA-A*03:01	1081	1089	35.54, 70.02	0.17, 0.21	NON ALLERGEN	0.9270 (Probable ANTIGEN)	-1.34	Non-Toxin	-0.11	-0.11	-0.16	0	1071.38
STPNTLVER	HLA-A*68:01, HLA-A*31:01, HLA-A*11:01, HLA-A*33:01	489	497	0.893725, 0.541015, 0.474656, 0.392392	0.08, 0.31, 0.33, 0.28	HLA-A*68:01	489	497	33.63	0.36	NON ALLERGEN	-0.1235 (Probable NON-ANTIGEN)	-1.3	Non-Toxin	-0.29	-0.81	0.27	0	1016.24
STRPTGACV	HLA-A*30:01	653	661	0.432	0.21	HLA-A*30:01	653	661	31.65	0.14	ALLERGEN	1.2818 (Probable ANTIGEN)	-0.3	Non-Toxin	-0.16	-0.02	-0.06	1	891.12
SWWEMFKFF	HLA-A*23:01, HLA-A*24:02	550	558	0.77131, 0.683894	0.05, 0.11	HLA-A*23:01, HLA-A*24:02	550	558	14.54, 40.16	0.04, 0.07	ALLERGEN	-0.6768 (Probable NON-ANTIGEN)	-0.46	Non-Toxin	0.09	0.03	-1.03	0	1307.65
TAFDYDQEL	HLA-B*35:01, HLA-B*51:01, HLA-A*68:02, HLA-B*53:01	1056	1064	0.602688, 0.421589, 0.349623, 0.235095	0.16, 0.27, 0.33, 0.37	HLA-B*35:01	1056	1064	135.9	0.2	ALLERGEN	0.7450 (Probable ANTIGEN)	-1.04	Non-Toxin	-0.17	-0.84	0.19	-3	1101.25
TASIMPALK	HLA-A*68:01, HLA-A*11:01	632	640	0.684322, 0.428902	0.33, 0.39	HLA-A*68:01, HLA-A*11:01	632	640	14.82, 40.01	0.14, 0.2	ALLERGEN	0.9799 (Probable ANTIGEN)	-1.45	Non-Toxin	0.05	0.76	-0.33	1	931.28
TGSPFIMFK	HLA-A*11:01, HLA-A*03:01, HLA-A*30:01	768	776	0.761684, 0.450228, 0.433563	0.1, 0.41, 0.2	HLA-A*11:01, HLA-A*68:01, HLA-A*30:01, HLA-A*03:01	768	776	12.84, 33.42, 93.49, 184.11	0.05, 0.36, 0.44, 0.47	ALLERGEN	0.6500 (Probable ANTIGEN)	-0.85	Non-Toxin	0.08	0.51	-0.58	1	1027.37
TLRPNTLLL	HLA-A*02:03, HLA-B*08:01, HLA-A*30:01, HLA-A*32:01	1004	1012	0.590326, 0.468131, 0.373361, 0.223304	0.16, 0.18, 0.29, 0.34	HLA-B*08:01	1004	1012	485.95	0.48	ALLERGEN	0.3705 (Probable NON-ANTIGEN)	-1.2	Non-Toxin	-0.08	0.47	-0.53	1	1040.41
TLSRSSSIW	HLA-B*58:01, HLA-B*57:01, HLA-A*32:01	208	216	0.621245, 0.597746, 0.294993	0.24, 0.41, 0.25	HLA-B*58:01	208	216	124.39	0.38	NON ALLERGEN	0.0181 (Probable NON-ANTIGEN)	-0.43	Non-Toxin	-0.15	-0.11	-0.36	1	1036.27
TRGMRHIAL	HLA-B*08:01	537	545	0.553002	0.12	HLA-B*08:01	537	545	64.74	0.08	NON ALLERGEN	0.8862 (Probable ANTIGEN)	-0.86	Non-Toxin	-0.24	-0.14	-0.03	2.5	1054.41
TSTGAFVAI	HLA-A*68:02	90	98	0.332043	0.36	HLA-A*68:02	90	98	53.05	0.31	ALLERGEN	0.5728 (Probable ANTIGEN)	-0.93	Non-Toxin	0.21	1.39	-0.81	0	866.1
VERGLQSAL	HLA-B*40:01	495	503	0.849761	0.09	HLA-B*40:01	495	503	116.33	0.19	ALLERGEN	0.3274 (Probable NON-ANTIGEN)	-0.94	Non-Toxin	-0.15	0.1	0.1	0	972.24
VNLARCVSR	HLA-A*33:01	818	826	0.268695	0.49	HLA-A*33:01	818	826	222.25	0.42	ALLERGEN	-0.4414 (Probable NON-ANTIGEN)	-0.87	Non-Toxin	-0.28	0.36	0.02	2	1017.33
VPPNAYTPY	HLA-B*35:01	397	405	0.663064	0.13	HLA-B*35:01	397	405	101.22	0.16	NON ALLERGEN	-0.0157 (Probable NON-ANTIGEN)	-0.7	Non-Toxin	-0.02	-0.62	-0.76	0	1021.25
VPPPPPPPF	HLA-B*07:02, HLA-B*35:01, HLA-B*51:01, HLA-B*53:01, HLA-B*08:01	150	158	0.913336, 0.901935, 0.792321, 0.766542, 0.32356	0.04, 0.32	HLA-B*35:01	150	158	266.85	0.32	NON ALLERGEN	0.6088 (Probable ANTIGEN)	-0.16	Non-Toxin	0.07	-0.47	-0.44	0	944.25
VTRDGETLR	HLA-A*31:01, HLA-A*68:01, HLA-A*33:01	998	1006	0.698307, 0.664939, 0.373532	0.13, 0.35, 0.31	HLA-A*31:01	998	1006	69.81	0.48	ALLERGEN	-0.0792 (Probable NON-ANTIGEN)	-1.17	Non-Toxin	-0.44	-1.09	0.88	0	1046.27
WEMLRQSMM	HLA-B*40:01	951	959	0.439614	0.32	HLA-B*40:01, HLA-B*44:02, HLA-B*08:01, HLA-B*44:03	951	959	57.37, 228.64, 265.58, 404.48	0.12, 0.17, 0.29, 0.23	ALLERGEN	0.1350 (Probable NON-ANTIGEN)	-0.53	Non-Toxin	-0.18	-0.41	-0.29	0	1211.61
WMPDLFFKR	HLA-A*33:01	696	704	0.550837	0.13	HLA-A*68:01, HLA-A*33:01	696	704	32.48, 32.88	0.35, 0.06	ALLERGEN	0.5702 (Probable ANTIGEN)	-1	Non-Toxin	-0.14	-0.34	-0.28	1	1239.62
WMRSKEVDL	HLA-B*08:01	450	458	0.636271	0.08	HLA-B*08:01	450	458	32.65	0.04	ALLERGEN	1.4332 (Probable ANTIGEN)	-1.28	Non-Toxin	-0.31	-0.8	0.48	0	1163.48
YATRLVNGF	HLA-B*35:01, HLA-B*53:01	410	418	0.347177, 0.291587	0.37, 0.3	HLA-B*35:01	410	418	184.47	0.26	ALLERGEN	-0.0726 (Probable NON-ANTIGEN)	-0.85	Non-Toxin	-0.05	0.24	-0.64	1	1040.31
YEEFYLKRF	HLA-B*44:03, HLA-B*44:02	505	513	0.717524, 0.651971	0.13, 0.12	HLA-B*44:03, HLA-B*44:02	505	513	435.1, 446.45	0.25	ALLERGEN	-0.4088 (Probable NON-ANTIGEN)	-1.11	Non-Toxin	-0.26	-0.96	0.07	0	1294.59
YEHLEAMGF	HLA-B*44:03, HLA-B*40:01, HLA-B*44:02	740	748	0.686994, 0.600227, 0.561912	0.15, 0.2, 0.16	HLA-B*40:01, HLA-B*44:03, HLA-B*44:02	740	748	122.93, 159.87, 197.83	0.19, 0.13, 0.15	NON ALLERGEN	0.7679 (Probable ANTIGEN)	-0.73	Non-Toxin	0.02	-0.18	-0.32	-1.5	1096.35
YLKRFGGHY	HLA-B*15:01, HLA-A*30:02, HLA-A*26:01	509	517	0.847334, 0.466793, 0.171142	0.04, 0.2, 0.43	HLA-B*15:01, HLA-A*30:02	509	517	18.32, 113.06	0.05, 0.2	NON ALLERGEN	-1.4654 (Probable NON-ANTIGEN)	-1.14	Non-Toxin	-0.2	-0.93	-0.38	2.5	1140.44
YMESVFQMY	HLA-A*01:01, HLA-B*15:01, HLA-A*30:02, HLA-B*35:01, HLA-A*26:01	517	525	0.920317, 0.658488, 0.578542, 0.435785, 0.214205	0.03, 0.17, 0.11, 0.29, 0.35	HLA-A*01:01, HLA-B*15:01, HLA-A*30:02, HLA-B*35:01	517	525	42.32, 81.34, 127.57, 135.37	0.04, 0.28, 0.21, 0.2	NON ALLERGEN	0.1604 (Probable NON-ANTIGEN)	-1.06	Non-Toxin	0.02	0.04	-0.86	-1	1197.51
YTPYHLREY	HLA-A*26:01, HLA-A*01:01, HLA-A*30:02	402	410	0.786751, 0.543238, 0.366667	0.04, 0.18, 0.32	HLA-A*26:01	402	410	47.07	0.03	ALLERGEN	0.7950 (Probable ANTIGEN)	-0.54	Non-Toxin	-0.27	-1.51	-0.4	0.5	1241.49
YYTSSCYLV	HLA-A*24:02, HLA-A*23:01	582	590	0.310794, 0.185088	0.33, 0.46	HLA-A*24:02, HLA-A*23:01	582	590	31.21, 37.65	0.06, 0.1	NON ALLERGEN	0.5554 (Probable ANTIGEN)	-0.64	Non-Toxin	0.05	0.48	-1.22	0	1098.35

## Sheet: MHCI_RIR1_Final Epitopes
peptide	alleles_EL	start_positions_EL	end_positions_EL	scores	percentile_ranks_EL	alleles_BA	start_positions_BA	end_positions_BA	ic50_values	percentile_ranks_BA	Allergenicity		SVM Score	Prediction	Hydrophobicity	Hydropathicity	Hydrophilicity	Charge	Mol wt
AAMKTSNAL	HLA-B*07:02	906	914	0.647953	0.15	HLA-B*07:02	906	914	45.15	0.12	NON ALLERGEN	0.6928 (Probable ANTIGEN)	-0.83	Non-Toxin	-0.07	0.24	-0.17	1	906.18
DFGLTERLR	HLA-A*33:01	459	467	0.591096	0.11	HLA-A*33:01	459	467	70.63	0.16	NON ALLERGEN	2.2555 (Probable ANTIGEN)	-1.79	Non-Toxin	-0.36	-0.74	0.61	0	1106.37
DVSEGFAPL	HLA-A*68:02, HLA-A*26:01	982	990	0.803519, 0.466549	0.05, 0.13	HLA-A*68:02, HLA-A*26:01	982	990	13.42, 123.48	0.09, 0.06	NON ALLERGEN	1.0435 (Probable ANTIGEN)	-0.95	Non-Toxin	0.05	0.31	0	-2	934.13
ETIPIQDLA	HLA-A*68:02	750	758	0.923722	0.02	HLA-A*68:02	750	758	8.48	0.06	NON ALLERGEN	0.7953 (Probable ANTIGEN)	-1.45	Non-Toxin	0	0.2	-0.01	-2	999.26
GETIPIQDL	HLA-B*40:01, HLA-B*44:03, HLA-B*44:02	749	757	0.946566, 0.464624, 0.370831	0.04, 0.27, 0.29	HLA-B*40:01	749	757	51.19	0.1	NON ALLERGEN	0.5625 (Probable ANTIGEN)	-1.48	Non-Toxin	-0.01	-0.04	0.04	-2	985.24
GLEAKQWSV	HLA-A*02:01, HLA-A*02:03	1030	1038	0.708296, 0.432956	0.12, 0.3	HLA-A*02:01	1030	1038	57.33	0.46	NON ALLERGEN	1.3488 (Probable ANTIGEN)	-0.39	Non-Toxin	-0.09	-0.36	-0.08	0	1017.28
GTASIMPAL	HLA-A*02:06, HLA-A*68:02, HLA-A*32:01	631	639	0.651888, 0.544016, 0.160582	0.13, 0.16, 0.47	HLA-A*02:06, HLA-A*68:02	631	639	27.45, 59.92	0.25, 0.34	NON ALLERGEN	0.7459 (Probable ANTIGEN)	-1.27	Non-Toxin	0.19	1.14	-0.67	0	860.16
HIAEVMLLA	HLA-A*68:02, HLA-A*02:06, HLA-A*02:03	898	906	0.611779, 0.491479, 0.380875	0.12, 0.26, 0.37	HLA-A*68:02, HLA-A*02:06	898	906	27.18, 48.37	0.17, 0.43	NON ALLERGEN	0.5187 (Probable ANTIGEN)	-1.19	Non-Toxin	0.23	1.68	-0.74	-0.5	996.37
HLRIRTREA	HLA-B*08:01	437	445	0.546376	0.12	HLA-B*08:01	437	445	36.02	0.04	NON ALLERGEN	1.7740 (Probable ANTIGEN)	-0.51	Non-Toxin	-0.55	-1.2	0.78	2.5	1151.46
IALGRQGSW	HLA-B*57:01, HLA-B*58:01, HLA-B*53:01, HLA-A*32:01	543	551	0.939738, 0.894398, 0.340192, 0.192761	0.07, 0.06, 0.25, 0.39	HLA-B*58:01, HLA-B*57:01	543	551	30.22, 45.83	0.14, 0.1	NON ALLERGEN	1.8988 (Probable ANTIGEN)	-0.93	Non-Toxin	-0.06	-0.04	-0.44	1	987.26
ILGVLVHLR	HLA-A*31:01	431	439	0.433847	0.46	HLA-A*31:01	431	439	72.05	0.49	NON ALLERGEN	1.1313 (Probable ANTIGEN)	-1.25	Non-Toxin	0.16	1.8	-0.86	1.5	1019.45
KEVDLDFGL	HLA-B*40:01, HLA-B*44:03, HLA-B*44:02	454	462	0.940433, 0.390784, 0.227882	0.04, 0.33, 0.45	HLA-B*40:01, HLA-B*44:03	454	462	14.3, 585.68	0.04, 0.31	NON ALLERGEN	3.0403 (Probable ANTIGEN)	-1.27	Non-Toxin	-0.09	-0.02	0.49	-2	1035.29
KTSNALCVR	HLA-A*31:01	909	917	0.647513	0.18	HLA-A*31:01	909	917	18.34	0.12	NON ALLERGEN	1.4631 (Probable ANTIGEN)	-0.43	Non-Toxin	-0.29	-0.12	0.14	2	991.29
LNLGTRNYY	HLA-A*30:02	575	583	0.297251	0.45	HLA-A*30:02	575	583	166.74	0.29	NON ALLERGEN	1.8648 (Probable ANTIGEN)	-0.45	Non-Toxin	-0.22	-0.84	-0.58	1	1113.37
LPPVPPNAY	HLA-B*35:01, HLA-B*53:01	394	402	0.954557, 0.603127	0.02, 0.08	HLA-B*35:01	394	402	65.51	0.13	NON ALLERGEN	0.5262 (Probable ANTIGEN)	-0.74	Non-Toxin	0.05	-0.16	-0.66	0	967.25
LVHLRIRTR	HLA-A*31:01, HLA-A*33:01	435	443	0.59987, 0.542242	0.23, 0.14	HLA-A*31:01, HLA-A*33:01	435	443	66.23, 178.25	0.47, 0.36	NON ALLERGEN	2.2736 (Probable ANTIGEN)	-0.7	Non-Toxin	-0.39	-0.12	0.13	3.5	1163.57
MLNLGTRNY	HLA-B*15:01, HLA-A*30:02, HLA-A*01:01	574	582	0.804441, 0.613964, 0.255116	0.06, 0.1, 0.44	HLA-B*15:01, HLA-A*30:02	574	582	41.94, 87.7	0.15, 0.14	NON ALLERGEN	1.6110 (Probable ANTIGEN)	-0.86	Non-Toxin	-0.19	-0.49	-0.47	1	1081.39
MPDLFFKRL	HLA-B*51:01, HLA-B*07:02, HLA-B*53:01, HLA-B*35:01, HLA-B*08:01	697	705	0.667067, 0.622226, 0.568904, 0.461031, 0.403645	0.09, 0.17, 0.25, 0.23	HLA-B*53:01	697	705	394.62	0.2	NON ALLERGEN	0.4759 (Probable ANTIGEN)	-0.67	Non-Toxin	-0.12	0.18	-0.1	1	1166.57
MTLYVTEKA	HLA-A*68:02	1082	1090	0.465985	0.22	HLA-A*68:02	1082	1090	15.8	0.12	NON ALLERGEN	0.9139 (Probable ANTIGEN)	-1.51	Non-Toxin	-0.05	0.18	-0.24	0	1055.38
NVAAGGDGR	HLA-A*68:01	100	108	0.784063	0.22	HLA-A*68:01	100	108	17.67	0.17	NON ALLERGEN	0.9737 (Probable ANTIGEN)	-0.74	Non-Toxin	-0.18	-0.54	0.41	0	815.96
QIVPSTPAM	HLA-B*35:01, HLA-A*26:01, HLA-B*15:01, HLA-A*68:02	566	574	0.628735, 0.530537, 0.39065, 0.276339	0.15, 0.1, 0.44, 0.47	HLA-B*35:01, HLA-A*26:01	566	574	110.04, 802.95	0.17, 0.24	NON ALLERGEN	0.4549 (Probable ANTIGEN)	-0.79	Non-Toxin	0.06	0.47	-0.56	0	943.25
QTFDFGRLR	HLA-A*68:01, HLA-A*31:01, HLA-A*33:01, HLA-A*11:01	827	835	0.982925, 0.875684, 0.802174, 0.661352	0.01, 0.04, 0.03, 0.16	HLA-A*68:01, HLA-A*31:01, HLA-A*33:01, HLA-A*11:01	827	835	5.05, 17.46, 30.28, 91.75	0.03, 0.11, 0.05, 0.43	NON ALLERGEN	0.8765 (Probable ANTIGEN)	-1.39	Non-Toxin	-0.36	-0.86	0.22	1	1139.4
RAGRFHWER	HLA-A*31:01	931	939	0.824232	0.05	HLA-A*31:01, HLA-A*33:01	931	939	5.77, 274.11	0.03, 0.48	NON ALLERGEN	0.5071 (Probable ANTIGEN)	-0.6	Non-Toxin	-0.55	-1.88	0.57	2.5	1214.47
RFSNASPRY	HLA-A*30:02	939	947	0.802865	0.02	HLA-A*30:02	939	947	31.62	0.04	NON ALLERGEN	1.0875 (Probable ANTIGEN)	-0.79	Non-Toxin	-0.43	-1.38	0.17	2	1097.3
RIRTREASF	HLA-B*15:01, HLA-B*08:01, HLA-B*07:02, HLA-A*30:01, HLA-A*32:01	439	447	0.65064, 0.507894, 0.424627, 0.302473, 0.2699	0.18, 0.15, 0.32, 0.42, 0.29	HLA-B*15:01, HLA-B*07:02, HLA-B*08:01	439	447	98.05, 118.06, 142.13	0.34, 0.25, 0.16	NON ALLERGEN	1.5592 (Probable ANTIGEN)	-0.54	Non-Toxin	-0.53	-1.04	0.79	2	1135.4
RPTGACVYL	HLA-B*07:02	655	663	0.767299	0.1	HLA-B*07:02	655	663	41.22	0.11	NON ALLERGEN	1.2293 (Probable ANTIGEN)	-0.74	Non-Toxin	-0.05	0.42	-0.5	1	979.28
RYEGEWEML	HLA-A*24:02, HLA-A*23:01	946	954	0.465613, 0.303161	0.21, 0.29	HLA-A*24:02	946	954	405.13	0.37	NON ALLERGEN	0.5280 (Probable ANTIGEN)	-0.76	Non-Toxin	-0.25	-1.32	0.36	-2	1212.47
SAATTGSPF	HLA-B*35:01, HLA-B*15:01	764	772	0.664759, 0.393235	0.13, 0.44	HLA-B*15:01, HLA-B*35:01, HLA-B*07:02	764	772	25.61, 27.06, 307.67	0.09, 0.07, 0.47	NON ALLERGEN	0.5641 (Probable ANTIGEN)	-0.77	Non-Toxin	0.04	0.16	-0.41	0	837.99
SMTLYVTEK	HLA-A*03:01, HLA-A*11:01	1081	1089	0.555483, 0.432983	0.28, 0.38	HLA-A*11:01, HLA-A*03:01	1081	1089	35.54, 70.02	0.17, 0.21	NON ALLERGEN	0.9270 (Probable ANTIGEN)	-1.34	Non-Toxin	-0.11	-0.11	-0.16	0	1071.38
TRGMRHIAL	HLA-B*08:01	537	545	0.553002	0.12	HLA-B*08:01	537	545	64.74	0.08	NON ALLERGEN	0.8862 (Probable ANTIGEN)	-0.86	Non-Toxin	-0.24	-0.14	-0.03	2.5	1054.41
VPPPPPPPF	HLA-B*07:02, HLA-B*35:01, HLA-B*51:01, HLA-B*53:01, HLA-B*08:01	150	158	0.913336, 0.901935, 0.792321, 0.766542, 0.32356	0.04, 0.32	HLA-B*35:01	150	158	266.85	0.32	NON ALLERGEN	0.6088 (Probable ANTIGEN)	-0.16	Non-Toxin	0.07	-0.47	-0.44	0	944.25
YEHLEAMGF	HLA-B*44:03, HLA-B*40:01, HLA-B*44:02	740	748	0.686994, 0.600227, 0.561912	0.15, 0.2, 0.16	HLA-B*40:01, HLA-B*44:03, HLA-B*44:02	740	748	122.93, 159.87, 197.83	0.19, 0.13, 0.15	NON ALLERGEN	0.7679 (Probable ANTIGEN)	-0.73	Non-Toxin	0.02	-0.18	-0.32	-1.5	1096.35
YYTSSCYLV	HLA-A*24:02, HLA-A*23:01	582	590	0.310794, 0.185088	0.33, 0.46	HLA-A*24:02, HLA-A*23:01	582	590	31.21, 37.65	0.06, 0.1	NON ALLERGEN	0.5554 (Probable ANTIGEN)	-0.64	Non-Toxin	0.05	0.48	-1.22	0	1098.35

## Sheet: MHCI_VP23_Epitopes
peptide	alleles_EL	start_positions_EL	end_positions_EL	scores	percentile_ranks	alleles_BA	start_positions_BA	end_positions_BA	ic50_scores	ranks	Allergenicity	Allergenicity	SVM Score	Prediction	Hydrophobicity	Hydropathicity	Hydrophilicity	Charge	Mol wt
ALVAWLAHA	HLA-A*02:03, HLA-A*02:01, HLA-A*02:06	274	282	0.719361, 0.630503, 0.574821	0.09, 0.17, 0.18	HLA-A*02:06, HLA-A*02:01	274	282	9.84, 11.14	0.08, 0.1	NON ALLERGEN	1 : 0.1928 ( Probable NON-ANTIGEN ).	-0.92	Non-Toxin	0.29	1.66	-1.22	0.5	951.26
APAVRVCTF	HLA-B*07:02, HLA-B*08:01, HLA-B*35:01, HLA-B*53:01	292	300	0.866819, 0.646133, 0.636257, 0.377479	0.06, 0.08, 0.15, 0.21	HLA-B*07:02, HLA-B*35:01, HLA-B*08:01	292	300	31.41, 327.1, 359.25	0.09, 0.36, 0.38	ALLERGEN	2 : -0.6193 ( Probable NON-ANTIGEN ).	-1.13	Non-Toxin	0.02	1.17	-0.54	1	963.27
AQDGYVNAL	HLA-A*02:06, HLA-A*02:01, HLA-B*40:01	232	240	0.760166, 0.483126, 0.44992	0.09, 0.27, 0.31	HLA-A*02:06, HLA-B*40:01	232	240	44.1, 316.74	0.4, 0.36	ALLERGEN	3 : -0.1923 ( Probable NON-ANTIGEN ).	-0.68	Non-Toxin	-0.03	-0.07	-0.36	-1	950.14
AYRRRFPAV	HLA-B*08:01	66	74	0.304223	0.34	HLA-A*30:01, HLA-B*08:01	66	74	27.12, 157.61	0.12, 0.18	ALLERGEN	4 : 0.8483 ( Probable ANTIGEN ).	-1.14	Non-Toxin	-0.41	-0.64	0.19	3	1135.44
CPVDLGLTH	HLA-B*35:01	86	94	0.547617	0.2	HLA-B*35:01	86	94	112.32	0.17	ALLERGEN	5 : 2.2096 ( Probable ANTIGEN ).	-1.03	Non-Toxin	0.05	0.54	-0.44	-0.5	954.24
CTFDGAAVV	HLA-A*68:02	298	306	0.620501	0.12	HLA-A*68:02, HLA-A*02:06	298	306	8.44, 40.41	0.06, 0.37	NON ALLERGEN	6 : 0.4533 ( Probable ANTIGEN ).	-0.72	Non-Toxin	0.17	1.41	-0.54	-1	882.11
DPVSLVPPV	HLA-B*51:01	112	120	0.677016	0.08	HLA-B*51:01	112	120	811.37	0.11	ALLERGEN	7 : 0.8949 ( Probable ANTIGEN ).	-0.94	Non-Toxin	0.11	0.81	-0.33	-1	922.21
DTLGLLLAY	HLA-A*26:01, HLA-B*35:01, HLA-A*01:01	59	67	0.906238, 0.646909, 0.460467	0.02, 0.14, 0.21	HLA-A*26:01, HLA-B*35:01, HLA-A*01:01	59	67	28.79, 126.95, 601.57	0.02, 0.19, 0.24	NON ALLERGEN	8 : 0.4400 ( Probable ANTIGEN ).	-1.12	Non-Toxin	0.18	1.23	-0.82	-1	978.29
EIVARLVAR	HLA-A*68:01, HLA-A*33:01	150	158	0.924235, 0.872632	0.06, 0.01	HLA-A*68:01, HLA-A*33:01, HLA-A*31:01	150	158	10.35, 16.17, 252.46	0.09, 0.03, 1.4	NON ALLERGEN	9 : 0.3736 ( Probable NON-ANTIGEN ).	-1.09	Non-Toxin	-0.14	0.87	0.16	1	1026.37
ELPDLNVLY	HLA-A*26:01, HLA-A*01:01, HLA-B*35:01	172	180	0.921895, 0.462001, 0.346622	0.02, 0.21, 0.37	HLA-A*26:01	172	180	82.01	0.04	ALLERGEN	10 : 0.9269 ( Probable ANTIGEN ).	-1.41	Non-Toxin	0.01	0.24	-0.33	-2	1075.36
FPAVITRVL	HLA-B*35:01, HLA-B*07:02, HLA-B*51:01, HLA-B*53:01, HLA-B*08:01	71	79	0.943338, 0.932128, 0.897118, 0.814696, 0.584329	0.02, 0.04, 0.03, 0.1	HLA-B*35:01, HLA-B*07:02, HLA-B*53:01, HLA-B*08:01, HLA-B*51:01	71	79	9.93, 12.17, 49.74, 259.88, 333.83	0.03, 0.04, 0.05, 0.29	ALLERGEN	11 : 0.3461 ( Probable NON-ANTIGEN ).	-1.16	Non-Toxin	0.13	1.61	-0.78	1	1015.39
FPVPLPTPL	HLA-B*35:01, HLA-B*07:02, HLA-B*51:01, HLA-B*53:01, HLA-B*08:01	139	147	0.983148, 0.951521, 0.861736, 0.854748, 0.507689	0.01, 0.03, 0.02, 0.15	HLA-B*35:01, HLA-B*07:02, HLA-B*53:01, HLA-B*51:01	139	147	4.03, 16.11, 24.32, 346.94	0.02, 0.05, 0.03, 0.04	NON ALLERGEN	12 : -0.6169 ( Probable NON-ANTIGEN ).	-1.13	Non-Toxin	0.19	0.83	-0.89	0	980.34
GELPDLNVL	HLA-B*40:01, HLA-B*44:03, HLA-B*44:02	171	179	0.990442, 0.467378, 0.305935	0.01, 0.27, 0.35	HLA-B*40:01	171	179	10.86	0.03	ALLERGEN	13 : 0.5519 ( Probable ANTIGEN ).	-1.59	Non-Toxin	0.03	0.34	-0.08	-2	969.24
GQLGDILAL	HLA-A*02:06, HLA-A*02:01, HLA-B*15:01, HLA-B*40:01	283	291	0.873834, 0.603971, 0.466675, 0.322734	0.05, 0.19, 0.33, 0.45	HLA-A*02:06, HLA-A*02:01, HLA-B*15:01, HLA-B*40:01	283	291	10.4, 64.61, 231.71, 467.92	0.09, 0.52, 0.67, 0.43	ALLERGEN	14 : 0.8303 ( Probable ANTIGEN ).	-0.99	Non-Toxin	0.16	1.1	-0.5	-1	899.2
GYVNALLQM	HLA-A*24:02, HLA-A*23:01	235	243	0.33672, 0.331007	0.31, 0.26	HLA-A*23:01	235	243	583.8	0.67	ALLERGEN	15 : 0.0165 ( Probable NON-ANTIGEN ).	-0.68	Non-Toxin	0.11	0.76	-0.98	0	1008.34
IAIPSGISR	HLA-A*68:01, HLA-A*31:01, HLA-A*33:01	10	18	0.854893, 0.620052, 0.435141	0.15, 0.21, 0.22	HLA-A*68:01, HLA-A*31:01	10	18	63.26, 231.78	0.58, 1.3	NON ALLERGEN	16 : 0.1273 ( Probable NON-ANTIGEN ).	-1.24	Non-Toxin	0.03	0.8	-0.26	1	913.21
IPRLLALSA	HLA-B*07:02	224	232	0.646568	0.15	HLA-B*07:02, HLA-B*08:01	224	232	38.59, 562.43	0.11, 0.55	NON ALLERGEN	17 : 0.3314 ( Probable NON-ANTIGEN ).	-1.09	Non-Toxin	0.08	1.4	-0.54	1	953.32
ISRPDAAAL	HLA-B*07:02	16	24	0.398961	0.34	HLA-B*07:02	16	24	267.23	0.43	NON ALLERGEN	18 : 0.1598 ( Probable NON-ANTIGEN ).	-1	Non-Toxin	-0.09	0.37	0.13	0	913.15
LADVAHESF	HLA-B*35:01, HLA-B*53:01, HLA-B*58:01	43	51	0.665517, 0.439634, 0.423638	0.13, 0.16, 0.39	HLA-B*35:01	43	51	121.13	0.18	ALLERGEN	19 : 0.7014 ( Probable ANTIGEN ).	-0.95	Non-Toxin	0.02	0.38	-0.11	-1.5	988.18
LALSAQDGY	HLA-B*35:01	228	236	0.50078	0.23	HLA-B*35:01, HLA-A*30:02	228	236	80.86, 287.2	0.14, 0.47	ALLERGEN	20 : 1.1567 ( Probable ANTIGEN ).	-0.67	Non-Toxin	0.01	0.19	-0.38	-1	937.14
LILTLIPRL	HLA-A*02:06, HLA-A*02:01	219	227	0.561764, 0.530546	0.19, 0.24	HLA-A*02:01	219	227	98.59	0.73	NON ALLERGEN	21 : 0.5000 ( Probable ANTIGEN ).	-1.35	Non-Toxin	0.17	1.93	-0.91	1	1051.53
LPDLNVLYY	HLA-B*35:01, HLA-B*53:01, HLA-A*01:01	173	181	0.972639, 0.895348, 0.669835	0.02, 0.1	HLA-B*35:01, HLA-B*53:01, HLA-A*01:01	173	181	10.4, 43.35, 428.34	0.03, 0.05, 0.2	NON ALLERGEN	22 : 0.6703 ( Probable ANTIGEN ).	-1.07	Non-Toxin	0.08	0.49	-0.92	-1	1109.42
LPTPLAREI	HLA-B*51:01, HLA-B*53:01, HLA-B*07:02, HLA-B*35:01	143	151	0.966339, 0.73405, 0.593352, 0.397107	0.01, 0.05, 0.19, 0.32	HLA-B*51:01, HLA-B*53:01, HLA-B*07:02	143	151	106.07, 121.07, 185.34	0.02, 0.1, 0.33	NON ALLERGEN	23 : 0.1122 ( Probable NON-ANTIGEN ).	-1.13	Non-Toxin	-0.07	0.22	-0.03	0	1009.34
LTHAGTVNL	HLA-A*68:02	92	100	0.412172	0.26	HLA-A*68:02	92	100	153.43	0.67	ALLERGEN	24 : 0.7918 ( Probable ANTIGEN ).	-1.02	Non-Toxin	0.07	0.57	-0.74	0.5	925.19
LTLRFPVPL	HLA-A*32:01	135	143	0.166328	0.45	HLA-A*32:01, HLA-B*58:01, HLA-B*57:01	135	143	86.11, 273.27, 612.47	0.1, 0.62	NON ALLERGEN	25 : -0.0085 ( Probable NON-ANTIGEN ).	-1.21	Non-Toxin	0.07	1.11	-0.76	1	1055.46
LVADVQQLA	HLA-A*68:02	188	196	0.502077	0.19	HLA-A*68:02	188	196	82.26	0.43	NON ALLERGEN	26 : 0.2910 ( Probable NON-ANTIGEN ).	-1.44	Non-Toxin	0.06	1.01	-0.47	-1	956.24
LVLNMVYSI	HLA-A*32:01	205	213	0.188752	0.4	HLA-A*02:06, HLA-A*32:01, HLA-A*02:01	205	213	12.26, 28.79, 31.3	0.12, 0.04, 0.28	NON ALLERGEN	27 : 0.6795 ( Probable ANTIGEN ).	-1.28	Non-Toxin	0.25	1.87	-1.28	0	1051.45
MVYSITEGT	HLA-A*68:02	209	217	0.392736	0.28	HLA-A*68:02	209	217	18.34	0.13	NON ALLERGEN	28 : 0.6686 ( Probable ANTIGEN ).	-1.35	Non-Toxin	0.05	0.36	-0.49	-1	1000.26
NALLQMQSV	HLA-B*51:01	238	246	0.727244	0.06	HLA-B*51:01	238	246	932.93	0.12	NON ALLERGEN	29 : 0.6350 ( Probable ANTIGEN ).	-0.72	Non-Toxin	-0.02	0.47	-0.67	0	1003.32
NVLYYNGAR	HLA-A*33:01	177	185	0.296836	0.43	HLA-A*68:01, HLA-A*33:01, HLA-A*31:01	177	185	17.07, 60.5, 244.7	0.17, 0.13, 1.4	ALLERGEN	30 : -0.6961 ( Probable NON-ANTIGEN ).	-0.72	Non-Toxin	-0.17	-0.52	-0.56	1	1069.31
QLASVNTEL	HLA-A*02:01, HLA-A*02:03, HLA-A*02:06	194	202	0.751478, 0.726048, 0.51358	0.1, 0.09, 0.24	HLA-A*02:01	194	202	79.03	0.6	NON ALLERGEN	31 : 0.8496 ( Probable ANTIGEN ).	-1.41	Non-Toxin	-0.06	0.18	-0.26	-1	974.21
QLGDILALA	HLA-A*02:01, HLA-A*02:03, HLA-A*02:06	284	292	0.542586, 0.507187, 0.412251	0.24, 0.23, 0.36	HLA-A*02:01	284	292	51.5	0.43	NON ALLERGEN	32 : 0.8216 ( Probable ANTIGEN ).	-0.94	Non-Toxin	0.17	1.34	-0.56	-1	913.22
RFPAVITRV	HLA-A*24:02, HLA-A*23:01	70	78	0.404999, 0.340597	0.26, 0.25	HLA-A*23:01, HLA-A*24:02	70	78	394.3, 471.83	0.5, 0.41	ALLERGEN	33 : 0.6992 ( Probable ANTIGEN ).	-1.16	Non-Toxin	-0.12	0.69	-0.24	2	1058.41
RLESLDLTL	HLA-A*02:01, HLA-A*32:01	129	137	0.446407, 0.169063	0.32, 0.44	HLA-A*02:01	129	137	205.21	1.4	ALLERGEN	34 : 2.1375 ( Probable ANTIGEN ).	-1.39	Non-Toxin	-0.16	0.24	0.19	-1	1059.36
RSLVLNMVY	HLA-B*57:01, HLA-B*58:01, HLA-A*30:02, HLA-A*32:01	203	211	0.828258, 0.743492, 0.636361, 0.27665	0.18, 0.15, 0.09, 0.27	HLA-B*58:01, HLA-A*30:02, HLA-B*57:01, HLA-B*15:01, HLA-A*11:01	203	211	14.93, 22.44, 50.84, 114.93, 360.53	0.08, 0.03, 0.11, 0.41, 1.2	NON ALLERGEN	35 : 0.4797 ( Probable ANTIGEN ).	-1.03	Non-Toxin	-0.03	0.87	-0.74	1	1094.47
RVLPTRIVA	HLA-A*30:01	77	85	0.716669	0.04	HLA-A*30:01	77	85	20.31	0.08	NON ALLERGEN	36 : -0.3632 ( Probable NON-ANTIGEN ).	-1.06	Non-Toxin	-0.13	0.8	-0.17	2	1024.4
RVVFLPTIR	HLA-A*31:01	30	38	0.802209	0.06	HLA-A*31:01, HLA-A*68:01, HLA-A*11:01	30	38	27.34, 104.17, 296.96	0.19, 0.87, 0.93	NON ALLERGEN	37 : 1.1263 ( Probable ANTIGEN ).	-0.87	Non-Toxin	-0.09	0.91	-0.39	2	1100.5
SLVADVQQL	HLA-A*02:01, HLA-A*02:03, HLA-A*02:06	187	195	0.880925, 0.852896, 0.77668	0.04, 0.08	HLA-A*02:01	187	195	81.03	0.61	NON ALLERGEN	38 : 0.2997 ( Probable NON-ANTIGEN ).	-1.2	Non-Toxin	0	0.72	-0.38	-1	972.24
SPDTLGLLL	HLA-B*07:02, HLA-B*53:01, HLA-B*35:01, HLA-B*51:01	57	65	0.780521, 0.544641, 0.506867, 0.319689	0.09, 0.1, 0.23, 0.44	HLA-B*07:02	57	65	237.94	0.39	NON ALLERGEN	39 : 0.6029 ( Probable ANTIGEN ).	-1.06	Non-Toxin	0.12	0.91	-0.48	-1	928.23
TLGLLLAYR	HLA-A*33:01	60	68	0.296143	0.44	HLA-A*31:01, HLA-A*68:01, HLA-A*33:01	60	68	53.4, 87.66, 95.81	0.38, 0.77, 0.21	NON ALLERGEN	40 : 1.3897 ( Probable ANTIGEN ).	-1.29	Non-Toxin	0.07	1.12	-0.82	1	1019.39
TLILTLIPR	HLA-A*33:01	218	226	0.406162	0.26	HLA-A*68:01, HLA-A*33:01, HLA-A*31:01, HLA-A*11:01	218	226	46.38, 111.64, 112.98, 318.3	0.45, 0.24, 0.73, 0.97	NON ALLERGEN	41 : 0.4689 ( Probable ANTIGEN ).	-1.17	Non-Toxin	0.1	1.43	-0.76	1	1039.47
TLIPRLLAL	HLA-B*08:01, HLA-A*02:03, HLA-A*02:01, HLA-A*02:06, HLA-B*15:01, HLA-A*32:01, HLA-A*26:01	222	230	0.966368, 0.938672, 0.935155, 0.89854, 0.388401, 0.358908, 0.187414	0.01, 0.02, 0.03, 0.04, 0.44, 0.19, 0.4	HLA-A*02:06, HLA-A*02:01, HLA-B*08:01, HLA-B*15:01	222	230	19.15, 20.28, 20.73, 280.47	0.17, 0.18, 0.04, 0.78	NON ALLERGEN	42 : 0.4726 ( Probable ANTIGEN ).	-1.26	Non-Toxin	0.12	1.63	-0.77	1	1009.44
VITRVLPTR	HLA-A*31:01, HLA-A*33:01	74	82	0.62662, 0.326126	0.21, 0.37	HLA-A*31:01, HLA-A*68:01, HLA-A*33:01	74	82	79.98, 131.2, 509.9	0.54, 1, 0.78	NON ALLERGEN	43 : -0.4859 ( Probable NON-ANTIGEN ).	-0.79	Non-Toxin	-0.18	0.52	-0.16	2	1054.43
VQSGDMAPV	HLA-A*02:06	306	314	0.455483	0.31	HLA-A*02:06, HLA-A*02:01	306	314	7.87, 57.61	0.06, 0.47	ALLERGEN	44 : 1.5558 ( Probable ANTIGEN ).	-0.72	Non-Toxin	0	0.26	-0.14	-1	903.14
VVFLPTIRR	HLA-A*68:01, HLA-A*31:01, HLA-A*11:01, HLA-A*03:01, HLA-A*33:01	31	39	0.959881, 0.856718, 0.837159, 0.781738, 0.681946	0.02, 0.04, 0.06, 0.1, 0.08	HLA-A*68:01, HLA-A*11:01, HLA-A*31:01, HLA-A*33:01, HLA-A*03:01	31	39	11.95, 37.09, 39.69, 139.15, 173.98	0.11, 0.18, 0.28, 0.29, 0.45	NON ALLERGEN	45 : 0.4137 ( Probable ANTIGEN ).	-0.96	Non-Toxin	-0.09	0.91	-0.39	2	1100.5
YYNGARLSL	HLA-A*24:02, HLA-A*23:01	180	188	0.72087, 0.602071	0.09, 0.11	HLA-A*24:02, HLA-A*23:01	180	188	169.98, 182.64	0.2, 0.31	ALLERGEN	46 : -0.0173 ( Probable NON-ANTIGEN ).	-1.04	Non-Toxin	-0.13	-0.27	-0.58	1	1056.31

## Sheet: MHCI_VP23_Final Epitopes
peptide	alleles_EL	start_positions_EL	end_positions_EL	scores	percentile_ranks	alleles_BA	start_positions_BA	end_positions_BA	ic50_scores	ranks	Allergenicity	Allergenicity	SVM Score	Prediction	Hydrophobicity	Hydropathicity	Hydrophilicity	Charge	Mol wt
CTFDGAAVV	HLA-A*68:02	298	306	0.620501	0.12	HLA-A*68:02, HLA-A*02:06	298	306	8.44, 40.41	0.06, 0.37	NON ALLERGEN	6 : 0.4533 ( Probable ANTIGEN ).	-0.72	Non-Toxin	0.17	1.41	-0.54	-1	882.11
DTLGLLLAY	HLA-A*26:01, HLA-B*35:01, HLA-A*01:01	59	67	0.906238, 0.646909, 0.460467	0.02, 0.14, 0.21	HLA-A*26:01, HLA-B*35:01, HLA-A*01:01	59	67	28.79, 126.95, 601.57	0.02, 0.19, 0.24	NON ALLERGEN	8 : 0.4400 ( Probable ANTIGEN ).	-1.12	Non-Toxin	0.18	1.23	-0.82	-1	978.29
LILTLIPRL	HLA-A*02:06, HLA-A*02:01	219	227	0.561764, 0.530546	0.19, 0.24	HLA-A*02:01	219	227	98.59	0.73	NON ALLERGEN	21 : 0.5000 ( Probable ANTIGEN ).	-1.35	Non-Toxin	0.17	1.93	-0.91	1	1051.53
LPDLNVLYY	HLA-B*35:01, HLA-B*53:01, HLA-A*01:01	173	181	0.972639, 0.895348, 0.669835	0.02, 0.1	HLA-B*35:01, HLA-B*53:01, HLA-A*01:01	173	181	10.4, 43.35, 428.34	0.03, 0.05, 0.2	NON ALLERGEN	22 : 0.6703 ( Probable ANTIGEN ).	-1.07	Non-Toxin	0.08	0.49	-0.92	-1	1109.42
LVLNMVYSI	HLA-A*32:01	205	213	0.188752	0.4	HLA-A*02:06, HLA-A*32:01, HLA-A*02:01	205	213	12.26, 28.79, 31.3	0.12, 0.04, 0.28	NON ALLERGEN	27 : 0.6795 ( Probable ANTIGEN ).	-1.28	Non-Toxin	0.25	1.87	-1.28	0	1051.45
MVYSITEGT	HLA-A*68:02	209	217	0.392736	0.28	HLA-A*68:02	209	217	18.34	0.13	NON ALLERGEN	28 : 0.6686 ( Probable ANTIGEN ).	-1.35	Non-Toxin	0.05	0.36	-0.49	-1	1000.26
NALLQMQSV	HLA-B*51:01	238	246	0.727244	0.06	HLA-B*51:01	238	246	932.93	0.12	NON ALLERGEN	29 : 0.6350 ( Probable ANTIGEN ).	-0.72	Non-Toxin	-0.02	0.47	-0.67	0	1003.32
QLASVNTEL	HLA-A*02:01, HLA-A*02:03, HLA-A*02:06	194	202	0.751478, 0.726048, 0.51358	0.1, 0.09, 0.24	HLA-A*02:01	194	202	79.03	0.6	NON ALLERGEN	31 : 0.8496 ( Probable ANTIGEN ).	-1.41	Non-Toxin	-0.06	0.18	-0.26	-1	974.21
QLGDILALA	HLA-A*02:01, HLA-A*02:03, HLA-A*02:06	284	292	0.542586, 0.507187, 0.412251	0.24, 0.23, 0.36	HLA-A*02:01	284	292	51.5	0.43	NON ALLERGEN	32 : 0.8216 ( Probable ANTIGEN ).	-0.94	Non-Toxin	0.17	1.34	-0.56	-1	913.22
RSLVLNMVY	HLA-B*57:01, HLA-B*58:01, HLA-A*30:02, HLA-A*32:01	203	211	0.828258, 0.743492, 0.636361, 0.27665	0.18, 0.15, 0.09, 0.27	HLA-B*58:01, HLA-A*30:02, HLA-B*57:01, HLA-B*15:01, HLA-A*11:01	203	211	14.93, 22.44, 50.84, 114.93, 360.53	0.08, 0.03, 0.11, 0.41, 1.2	NON ALLERGEN	35 : 0.4797 ( Probable ANTIGEN ).	-1.03	Non-Toxin	-0.03	0.87	-0.74	1	1094.47
RVVFLPTIR	HLA-A*31:01	30	38	0.802209	0.06	HLA-A*31:01, HLA-A*68:01, HLA-A*11:01	30	38	27.34, 104.17, 296.96	0.19, 0.87, 0.93	NON ALLERGEN	37 : 1.1263 ( Probable ANTIGEN ).	-0.87	Non-Toxin	-0.09	0.91	-0.39	2	1100.5
SPDTLGLLL	HLA-B*07:02, HLA-B*53:01, HLA-B*35:01, HLA-B*51:01	57	65	0.780521, 0.544641, 0.506867, 0.319689	0.09, 0.1, 0.23, 0.44	HLA-B*07:02	57	65	237.94	0.39	NON ALLERGEN	39 : 0.6029 ( Probable ANTIGEN ).	-1.06	Non-Toxin	0.12	0.91	-0.48	-1	928.23
TLGLLLAYR	HLA-A*33:01	60	68	0.296143	0.44	HLA-A*31:01, HLA-A*68:01, HLA-A*33:01	60	68	53.4, 87.66, 95.81	0.38, 0.77, 0.21	NON ALLERGEN	40 : 1.3897 ( Probable ANTIGEN ).	-1.29	Non-Toxin	0.07	1.12	-0.82	1	1019.39
TLILTLIPR	HLA-A*33:01	218	226	0.406162	0.26	HLA-A*68:01, HLA-A*33:01, HLA-A*31:01, HLA-A*11:01	218	226	46.38, 111.64, 112.98, 318.3	0.45, 0.24, 0.73, 0.97	NON ALLERGEN	41 : 0.4689 ( Probable ANTIGEN ).	-1.17	Non-Toxin	0.1	1.43	-0.76	1	1039.47
TLIPRLLAL	HLA-B*08:01, HLA-A*02:03, HLA-A*02:01, HLA-A*02:06, HLA-B*15:01, HLA-A*32:01, HLA-A*26:01	222	230	0.966368, 0.938672, 0.935155, 0.89854, 0.388401, 0.358908, 0.187414	0.01, 0.02, 0.03, 0.04, 0.44, 0.19, 0.4	HLA-A*02:06, HLA-A*02:01, HLA-B*08:01, HLA-B*15:01	222	230	19.15, 20.28, 20.73, 280.47	0.17, 0.18, 0.04, 0.78	NON ALLERGEN	42 : 0.4726 ( Probable ANTIGEN ).	-1.26	Non-Toxin	0.12	1.63	-0.77	1	1009.44
VVFLPTIRR	HLA-A*68:01, HLA-A*31:01, HLA-A*11:01, HLA-A*03:01, HLA-A*33:01	31	39	0.959881, 0.856718, 0.837159, 0.781738, 0.681946	0.02, 0.04, 0.06, 0.1, 0.08	HLA-A*68:01, HLA-A*11:01, HLA-A*31:01, HLA-A*33:01, HLA-A*03:01	31	39	11.95, 37.09, 39.69, 139.15, 173.98	0.11, 0.18, 0.28, 0.29, 0.45	NON ALLERGEN	45 : 0.4137 ( Probable ANTIGEN ).	-0.96	Non-Toxin	-0.09	0.91	-0.39	2	1100.5

## Sheet: MHCII_GlycoproteinB_Epitopes
peptide	alleles_EL	start_positions_EL	end_positions_EL	scores	ranks_EL	alleles_BA	start_positions_BA	end_positions_BA	ic50_scores	ranks_BA	Allergenicity	Antigenicity	Prediction	SVM Score	Hydrophobicity	Hydropathicity	Hydrophilicity	Charge	Mol wt
AADRFKQVDGFYARD	HLA-DRB1*01:01, HLA-DRB1*07:01	309, 309	323, 323	0.9396, 0.8221	0.27, 0.41	HLA-DRB1*01:01, HLA-DRB1*09:01, HLA-DRB1*07:01, HLA-DRB1*04:01, HLA-DRB1*04:05, HLA-DRB5*01:01, HLA-DRB1*15:01, HLA-DRB1*11:01, HLA-DRB1*08:02	309, 309, 309, 309, 309, 309, 309, 309, 309	323, 323, 323, 323, 323, 323, 323, 323, 323	10.57, 67.98, 52.66, 142.26, 176.8, 107.5, 168.66, 252.75, 441.34	2.2, 4, 4.4, 6.1, 7.9, 8.5, 12, 15, 15	PROBABLE ALLERGEN	0.4912 (Probable ANTIGEN)	Non-Toxin	-1.1	-0.32	-0.89	0.53	0	1759.1
AAPRASGGVAATVAA	HLA-DQA1*05:01/DQB1*03:01	28	42	0.9196	0.05	HLA-DQA1*05:01/DQB1*03:01, HLA-DQA1*01:02/DQB1*06:02, HLA-DQA1*04:01/DQB1*04:02	28, 28, 28	42, 42, 42	9.49, 284.24, 314.74	0.06, 8.5, 24	PROBABLE NON-ALLERGEN	0.4404 (Probable ANTIGEN)	Non-Toxin	-1.44	0.06	0.84	-0.24	1	1269.61
AATVAANGGPASRPP	HLA-DRB3*02:02	37	51	0.7693	0.23	HLA-DRB3*02:02, HLA-DQA1*05:01/DQB1*03:01	37, 37	51, 51	170.13, 129.64	3.6, 8.1	PROBABLE NON-ALLERGEN	0.5755 (Probable ANTIGEN)	Non-Toxin	-0.83	-0.06	-0.13	-0.06	1	1336.66
AAVASAAPAAPAAPR	HLA-DQA1*05:01/DQB1*03:01	17	31	0.8406	0.24	HLA-DQA1*05:01/DQB1*03:01, HLA-DQA1*01:02/DQB1*06:02, HLA-DQA1*04:01/DQB1*04:02, HLA-DRB1*01:01	17, 17, 17, 17	31, 31, 31, 31	11.04, 111.76, 331.25, 271.15	0.09, 2.7, 25, 45	PROBABLE NON-ALLERGEN	0.4078 (Probable ANTIGEN)	Non-Toxin	-1.22	0.04	0.69	-0.18	1	1291.64
ADRFKQVDGFYARDL	HLA-DRB1*01:01	310	324	0.9311	0.3	HLA-DRB1*01:01, HLA-DRB1*09:01, HLA-DRB1*07:01, HLA-DQA1*01:01/DQB1*05:01, HLA-DRB1*04:01, HLA-DRB1*04:05, HLA-DRB5*01:01, HLA-DRB1*15:01, HLA-DQA1*04:01/DQB1*04:02, HLA-DRB1*11:01, HLA-DRB1*08:02	310, 310, 310, 310, 310, 310, 310, 310, 310, 310, 310	324, 324, 324, 324, 324, 324, 324, 324, 324, 324, 324	8.39, 53.4, 39.44, 472.9, 111.36, 135.92, 74.45, 95, 137.45, 180.38, 331.14	1.4, 2.9, 3.1, 4.1, 4.6, 5.7, 5.9, 6.1, 7.4, 11, 11	PROBABLE NON-ALLERGEN	0.4661 (Probable ANTIGEN)	Non-Toxin	-1.12	-0.3	-0.76	0.44	0	1801.19
AHLREIKVENADAQF	HLA-DRB4*01:01	94	108	0.8348	0.14	HLA-DRB4*01:01, HLA-DRB1*04:01, HLA-DRB1*01:01	94, 94, 94	108, 108, 108	70.32, 368.48, 396.11	1.8, 17, 53	PROBABLE NON-ALLERGEN	1.0959 (Probable ANTIGEN)	Non-Toxin	-0.36	-0.23	-0.56	0.39	-0.5	1741.15
APRASGGVAATVAAN	HLA-DQA1*05:01/DQB1*03:01	29	43	0.936	0.04	HLA-DQA1*05:01/DQB1*03:01, HLA-DQA1*01:02/DQB1*06:02, HLA-DQA1*04:01/DQB1*04:02	29, 29, 29	43, 43, 43	9.81, 196.56, 344.85	0.07, 5.6, 26	PROBABLE NON-ALLERGEN	0.4170 (Probable ANTIGEN)	Non-Toxin	-1.41	0	0.49	-0.19	1	1312.64
APYKFKATMYYKDVT	HLA-DPA1*02:01/DPB1*01:01, HLA-DPA1*02:01/DPB1*05:01, HLA-DPA1*01:03/DPB1*04:01, HLA-DPA1*03:01/DPB1*04:02	150, 150, 150, 150	164, 164, 164, 164	0.3482, 0.194, 0.6109, 0.3923	0.13, 0.23, 0.23, 0.39	HLA-DPA1*02:01/DPB1*05:01, HLA-DPA1*02:01/DPB1*01:01, HLA-DPA1*01:03/DPB1*04:01, HLA-DPA1*01:03/DPB1*02:01, HLA-DPA1*03:01/DPB1*04:02, HLA-DRB5*01:01, HLA-DRB1*07:01, HLA-DRB1*08:02, HLA-DRB1*11:01, HLA-DQA1*04:01/DQB1*04:02, HLA-DRB1*04:05, HLA-DRB1*09:01, HLA-DRB1*15:01, HLA-DRB1*01:01	150, 150, 150, 150, 150, 150, 150, 150, 150, 150, 150, 150, 150, 150	164, 164, 164, 164, 164, 164, 164, 164, 164, 164, 164, 164, 164, 164	114.61, 31.24, 17.42, 20.69, 40, 110.86, 120.06, 350.42, 209.1, 212.94, 307.3, 212.8, 380.79, 115.86	0.12, 0.15, 0.28, 0.36, 0.48, 8.8, 11, 11, 13, 15, 15, 16, 23, 28	PROBABLE NON-ALLERGEN	0.9779 (Probable ANTIGEN)	Non-Toxin	-0.01	-0.17	-0.64	-0.13	2	1826.34
AREAIDRMFARKYNA	HLA-DRB1*12:01	411	425	0.826	0.12	HLA-DRB1*12:01, HLA-DRB5*01:01, HLA-DRB1*15:01, HLA-DRB1*11:01, HLA-DRB1*01:01, HLA-DQA1*04:01/DQB1*04:02, HLA-DRB4*01:01	411, 411, 411, 411, 411, 411, 411	425, 425, 425, 425, 425, 425, 425	78.38, 107.94, 205.47, 280.61, 95.47, 362.08, 496.16	0.67, 8.6, 14, 16, 25, 27, 28	PROBABLE ALLERGEN	-0.6575 (Probable NON-ANTIGEN)	Non-Toxin	-1.14	-0.38	-0.85	0.55	2	1812.27
ARKYNATHIKVGQPQ	HLA-DQA1*04:01/DQB1*04:02	420	434	0.3406	0.21	HLA-DQA1*04:01/DQB1*04:02, HLA-DRB1*07:01, HLA-DRB1*01:01	420, 420, 420	434, 434, 434	366.15, 464.5, 286.7	28, 31, 46	PROBABLE ALLERGEN	0.8125 (Probable ANTIGEN)	Non-Toxin	-1.26	-0.31	-1.18	0.14	3.5	1711.18
ARYSPLHNEDEAGDE	HLA-DRB1*04:05	886	900	0.8823	0.43	HLA-DRB1*04:05	886	900	314.43	15	PROBABLE ALLERGEN	0.7188 (Probable ANTIGEN)	Non-Toxin	-0.64	-0.35	-1.69	0.86	-3.5	1702.91
ATGDFVYMSPFYGYR	HLA-DRB1*01:01	284	298	0.9246	0.32	HLA-DRB1*01:01, HLA-DRB1*08:02, HLA-DRB1*04:01, HLA-DRB1*11:01, HLA-DRB1*04:05, HLA-DPA1*01:03/DPB1*04:01, HLA-DRB5*01:01, HLA-DRB1*15:01, HLA-DPA1*01:03/DPB1*02:01, HLA-DRB1*09:01, HLA-DPA1*02:01/DPB1*01:01, HLA-DRB1*12:01, HLA-DPA1*03:01/DPB1*04:02, HLA-DRB1*07:01, HLA-DQA1*04:01/DQB1*04:02, HLA-DRB4*01:01	284, 284, 284, 284, 284, 284, 284, 284, 284, 284, 284, 284, 284, 284, 284, 284	298, 298, 298, 298, 298, 298, 298, 298, 298, 298, 298, 298, 298, 298, 298, 298	6.81, 104, 64.88, 40.1, 79.61, 195.03, 59.25, 94.49, 175.76, 101.86, 332.89, 380.06, 363.64, 189.93, 265.32, 409.22	0.8, 1.7, 2, 2.2, 2.4, 4.3, 4.6, 6.1, 6.1, 7.1, 8.6, 8.7, 13, 16, 19, 24	PROBABLE NON-ALLERGEN	0.6367 (Probable ANTIGEN)	Non-Toxin	-1.25	-0.02	-0.15	-0.62	0	1774.18
AVVFKENIAPYKFKA	HLA-DRB3*02:02, HLA-DRB5*01:01	142, 142	156, 156	0.6747, 0.6317	0.42, 0.49	HLA-DRB3*02:02, HLA-DRB5*01:01, HLA-DRB1*13:02, HLA-DRB1*12:01, HLA-DRB1*03:01, HLA-DRB1*08:02, HLA-DRB1*04:01, HLA-DRB1*11:01, HLA-DRB4*01:01, HLA-DRB1*01:01, HLA-DRB1*15:01, HLA-DRB1*07:01, HLA-DRB1*09:01, HLA-DQA1*04:01/DQB1*04:02	142, 142, 142, 142, 142, 142, 142, 142, 142, 142, 142, 142, 142, 142	156, 156, 156, 156, 156, 156, 156, 156, 156, 156, 156, 156, 156, 156	15.48, 21.18, 47.54, 298.26, 363.34, 321.04, 247.44, 235.97, 339.31, 78.31, 449.13, 408.28, 460.74, 475.14	0.4, 1, 3.2, 6.3, 7.6, 9.9, 12, 14, 19, 21, 26, 28, 31, 35	PROBABLE ALLERGEN	0.6683 (Probable ANTIGEN)	Non-Toxin	-0.48	-0.06	0.15	-0.09	2	1725.27
DAREAIDRMFARKYN	HLA-DRB1*12:01	410	424	0.7579	0.31	HLA-DRB1*12:01, HLA-DRB5*01:01, HLA-DRB1*15:01, HLA-DRB1*11:01, HLA-DRB1*01:01, HLA-DQA1*04:01/DQB1*04:02	410, 410, 410, 410, 410, 410	424, 424, 424, 424, 424, 424	83.46, 146.41, 267.54, 458.39, 133.9, 477.8	0.78, 12, 18, 22, 31, 35	PROBABLE ALLERGEN	-0.4583 (Probable NON-ANTIGEN)	Non-Toxin	-1.26	-0.45	-1.21	0.79	1	1856.28
DGFYARDLTTKARAT	HLA-DRB1*04:01	317	331	0.9691	0.01	HLA-DRB1*04:01, HLA-DRB3*01:01, HLA-DRB3*02:02, HLA-DRB1*03:01, HLA-DRB1*04:05, HLA-DRB5*01:01, HLA-DRB1*11:01, HLA-DQA1*04:01/DQB1*04:02, HLA-DRB1*01:01	317, 317, 317, 317, 317, 317, 317, 317, 317	331, 331, 331, 331, 331, 331, 331, 331, 331	18.63, 80.29, 239.72, 425.87, 232.72, 263.94, 381.48, 277.44, 114.64	0.16, 1.9, 4.8, 8.9, 11, 20, 20, 21, 28	PROBABLE ALLERGEN	0.7036 (Probable ANTIGEN)	Non-Toxin	-1.28	-0.3	-0.78	0.38	1	1686.05
DHEFVPLEVYTRHEI	HLA-DRB5*01:01, HLA-DPA1*02:01/DPB1*05:01	676, 676	690, 690	0.8573, 0.1659	0.06, 0.43	HLA-DRB5*01:01, HLA-DRB1*01:01	676, 676	690, 690	66.29, 194.85	5.2, 38	PROBABLE ALLERGEN	0.9654 (Probable ANTIGEN)	Non-Toxin	-0.98	-0.16	-0.6	0.15	-2	1884.3
DIDTVIRADANAAMF	HLA-DRB3*01:01	714	728	0.8045	0.17	HLA-DRB3*01:01, HLA-DRB1*03:01, HLA-DRB1*04:01, HLA-DRB1*13:02, HLA-DRB3*02:02, HLA-DQA1*05:01/DQB1*03:01, HLA-DQA1*05:01/DQB1*02:01, HLA-DRB1*01:01, HLA-DRB1*09:01, HLA-DRB1*08:02, HLA-DRB1*04:05, HLA-DRB4*01:01, HLA-DQA1*01:02/DQB1*06:02, HLA-DRB1*15:01, HLA-DRB1*07:01, HLA-DQA1*04:01/DQB1*04:02	714, 714, 714, 714, 714, 714, 714, 714, 714, 714, 714, 714, 714, 714, 714, 714	728, 728, 728, 728, 728, 728, 728, 728, 728, 728, 728, 728, 728, 728, 728, 728	17.49, 30.01, 44.63, 27.78, 199.13, 71.75, 404.68, 22.36, 136.69, 328.14, 241.55, 258.31, 431.43, 323.23, 302.71, 415.82	0.23, 0.35, 1.2, 1.6, 4.1, 4.4, 5.5, 6.8, 11, 11, 12, 14, 14, 20, 23, 31	PROBABLE ALLERGEN	0.0745 (Probable NON-ANTIGEN)	Non-Toxin	-0.35	-0.06	0.39	0.06	-2	1623.01
DLKYNPSRVEAFHRY	HLA-DRB1*09:01	245	259	0.83	0.15	HLA-DRB3*01:01, HLA-DRB3*02:02, HLA-DRB1*09:01, HLA-DRB1*07:01, HLA-DRB1*13:02, HLA-DQA1*05:01/DQB1*03:01, HLA-DRB5*01:01, HLA-DQA1*04:01/DQB1*04:02, HLA-DRB1*01:01	245, 245, 245, 245, 245, 245, 245, 245, 245	259, 259, 259, 259, 259, 259, 259, 259, 259	328.75, 398.84, 102.93, 145.75, 214.82, 361.16, 362.92, 382.78, 227.39	6.4, 6.8, 7.1, 13, 14, 19, 25, 29, 42	PROBABLE ALLERGEN	0.4517 (Probable ANTIGEN)	Non-Toxin	-0.6	-0.36	-1.27	0.27	1.5	1895.31
DLNITMLEDHEFVPL	HLA-DRB1*12:01, HLA-DQA1*01:01/DQB1*05:01	668, 668	682, 682	0.7648, 0.0529	0.26, 0.3	HLA-DQA1*01:01/DQB1*05:01, HLA-DQA1*05:01/DQB1*02:01, HLA-DPA1*01:03/DPB1*02:01, HLA-DPA1*01:03/DPB1*04:01, HLA-DPA1*02:01/DPB1*01:01, HLA-DPA1*03:01/DPB1*04:02, HLA-DRB1*12:01	668, 668, 668, 668, 668, 668, 668	682, 682, 682, 682, 682, 682, 682	300.29, 261.38, 89.22, 142.16, 179.7, 230.99, 381.58	2.1, 2.4, 2.9, 3.1, 3.6, 7.5, 8.7	PROBABLE NON-ALLERGEN	1.5027 (Probable ANTIGEN)	Non-Toxin	-1.25	-0.02	0.12	-0.08	-3.5	1786.26
DLRFADIDTVIRADA	HLA-DRB5*01:01	709	723	0.6936	0.33	HLA-DRB4*01:01, HLA-DQA1*05:01/DQB1*02:01, HLA-DRB1*03:01, HLA-DRB3*01:01, HLA-DRB5*01:01, HLA-DRB1*04:01, HLA-DRB1*04:05, HLA-DRB1*01:01	709, 709, 709, 709, 709, 709, 709, 709	723, 723, 723, 723, 723, 723, 723, 723	119.75, 448.63, 370.89, 457.78, 123.76, 292.85, 466.85, 273.82	4.6, 6.3, 7.8, 8, 9.9, 14, 22, 45	PROBABLE ALLERGEN	1.2720 (Probable ANTIGEN)	Non-Toxin	-0.66	-0.18	0.1	0.45	-2	1691.07
DTVIRADANAAMFAG	HLA-DRB3*01:01, HLA-DRB1*03:01, HLA-DRB1*04:01	716, 716, 716	730, 730, 730	0.8905, 0.9302, 0.8572	0.11, 0.21, 0.33	HLA-DRB3*01:01, HLA-DRB1*03:01, HLA-DRB1*04:01, HLA-DRB1*13:02, HLA-DRB3*02:02, HLA-DQA1*05:01/DQB1*03:01, HLA-DRB1*01:01, HLA-DQA1*01:02/DQB1*06:02, HLA-DRB1*08:02, HLA-DRB1*04:05, HLA-DRB1*09:01, HLA-DRB4*01:01, HLA-DRB1*15:01, HLA-DQA1*04:01/DQB1*04:02, HLA-DRB1*07:01	716, 716, 716, 716, 716, 716, 716, 716, 716, 716, 716, 716, 716, 716, 716	730, 730, 730, 730, 730, 730, 730, 730, 730, 730, 730, 730, 730, 730, 730	18.63, 26.57, 38.4, 29.09, 117.48, 69, 23.57, 285.04, 337.88, 253.03, 171.47, 237.63, 320.32, 369.89, 408.69	0.26, 0.28, 0.76, 1.7, 2.6, 4.1, 7.1, 8.6, 11, 12, 13, 13, 20, 28, 28	PROBABLE ALLERGEN	-0.0991 (Probable NON-ANTIGEN)	Non-Toxin	-0.44	-0.03	0.42	-0.05	-1	1522.89
EDHEFVPLEVYTRHE	HLA-DRB5*01:01, HLA-DPA1*02:01/DPB1*05:01	675, 675	689, 689	0.8655, 0.18	0.05, 0.27	HLA-DRB5*01:01, HLA-DRB1*01:01	675, 675	689, 689	87.93, 270.85	7, 45	PROBABLE NON-ALLERGEN	1.0394 (Probable ANTIGEN)	Non-Toxin	-0.98	-0.25	-1.13	0.47	-3	1900.25
EHTSYAADRFKQVDG	HLA-DPA1*02:01/DPB1*01:01, HLA-DPA1*03:01/DPB1*04:02, HLA-DPA1*01:03/DPB1*04:01, HLA-DPA1*02:01/DPB1*05:01, HLA-DPA1*01:03/DPB1*02:01	304, 304, 304, 304, 304	318, 318, 318, 318, 318	0.5464, 0.7344, 0.9096, 0.2911, 0.8274	0.01, 0.01, 0.01, 0.04, 0.17	HLA-DPA1*01:03/DPB1*04:01, HLA-DPA1*01:03/DPB1*02:01, HLA-DPA1*02:01/DPB1*01:01, HLA-DRB3*01:01, HLA-DPA1*03:01/DPB1*04:02	304, 304, 304, 304, 304	318, 318, 318, 318, 318	84.78, 111.96, 226.33, 287.8, 221.51	1.9, 3.7, 5, 5.8, 7.1	PROBABLE NON-ALLERGEN	0.3559 (Probable NON-ANTIGEN)	Non-Toxin	-0.57	-0.31	-1.21	0.49	-0.5	1724.02
EYGGSFRFSSDAIST	HLA-DRB1*04:01	373	387	0.8375	0.44	HLA-DRB1*04:01, HLA-DRB1*04:05, HLA-DRB1*09:01, HLA-DRB1*07:01, HLA-DQA1*04:01/DQB1*04:02, HLA-DQA1*05:01/DQB1*03:01, HLA-DRB1*01:01	373, 373, 373, 373, 373, 373, 373	387, 387, 387, 387, 387, 387, 387	46.88, 100.92, 142.61, 260.45, 265.79, 422.45, 116.08	1.3, 3.6, 11, 20, 20, 21, 28	PROBABLE ALLERGEN	0.1899 (Probable NON-ANTIGEN)	Non-Toxin	-0.84	-0.12	-0.37	0.01	-1	1623.89
FARKYNATHIKVGQP	HLA-DQA1*04:01/DQB1*04:02	419	433	0.2898	0.42	HLA-DRB1*15:01, HLA-DQA1*04:01/DQB1*04:02, HLA-DRB1*11:01, HLA-DRB1*07:01, HLA-DRB5*01:01, HLA-DRB1*09:01, HLA-DRB1*01:01	419, 419, 419, 419, 419, 419, 419	433, 433, 433, 433, 433, 433, 433	189.52, 226.92, 432.26, 286.77, 297.71, 354.77, 202.38	13, 16, 21, 22, 22, 25, 39	PROBABLE ALLERGEN	0.8258 (Probable ANTIGEN)	Non-Toxin	-1.27	-0.23	-0.76	-0.04	3.5	1730.22
FEDRAPVPFEEVIDK	HLA-DPA1*02:01/DPB1*05:01, HLA-DPA1*02:01/DPB1*01:01	181, 181	195, 195	0.2046, 0.2561	0.12, 0.42	HLA-DPA1*02:01/DPB1*01:01, HLA-DPA1*01:03/DPB1*02:01	181, 181	195, 195	236.95, 428.73	5.3, 14	PROBABLE NON-ALLERGEN	0.4940 (Probable ANTIGEN)	Non-Toxin	-1.18	-0.2	-0.59	0.71	-3	1791.19
FEEYAYSHQLSRADV	HLA-DPA1*02:01/DPB1*05:01	646	660	0.1855	0.24	HLA-DRB1*04:05, HLA-DRB5*01:01, HLA-DQA1*04:01/DQB1*04:02, HLA-DRB1*04:01, HLA-DRB1*09:01, HLA-DRB1*11:01, HLA-DRB1*07:01, HLA-DRB1*01:01	646, 646, 646, 646, 646, 646, 646, 646	660, 660, 660, 660, 660, 660, 660, 660	82, 72.16, 165.75, 287.38, 197.86, 424.56, 320.81, 146.7	2.6, 5.7, 10, 14, 15, 21, 24, 33	PROBABLE NON-ALLERGEN	0.2495 (Probable NON-ANTIGEN)	Non-Toxin	-0.67	-0.21	-0.77	0.06	-1.5	1815.13
FVPLEVYTRHEIKDS	HLA-DRB1*13:02	679	693	0.6795	0.44	HLA-DRB5*01:01, HLA-DRB1*01:01	679, 679	693, 693	354.18, 481.98	24, 57	PROBABLE ALLERGEN	0.9175 (Probable ANTIGEN)	Non-Toxin	-1.25	-0.18	-0.47	0.2	-0.5	1833.29
GDCIGRDAREAIDRM	HLA-DRB1*03:01	404	418	0.8682	0.48	HLA-DRB1*03:01	404	418	167.61	3.9	PROBABLE NON-ALLERGEN	-0.3006 (Probable NON-ANTIGEN)	Non-Toxin	-0.34	-0.37	-0.75	0.94	-1	1678.07
GFYARDLTTKARATS	HLA-DRB1*04:01	318	332	0.8774	0.26	HLA-DRB1*04:01, HLA-DRB3*01:01, HLA-DRB3*02:02, HLA-DRB1*03:01, HLA-DRB1*04:05, HLA-DQA1*04:01/DQB1*04:02, HLA-DRB1*11:01, HLA-DRB1*08:02, HLA-DRB5*01:01, HLA-DRB1*01:01	318, 318, 318, 318, 318, 318, 318, 318, 318, 318	332, 332, 332, 332, 332, 332, 332, 332, 332, 332	14.76, 91.91, 192.39, 416.61, 200.55, 204.17, 262.26, 436.19, 212.7, 89.88	0.07, 2.2, 4, 8.7, 9.2, 14, 15, 15, 17, 24	PROBABLE ALLERGEN	0.9840 (Probable ANTIGEN)	Non-Toxin	-1.4	-0.27	-0.6	0.2	2	1658.04
GGGYVYFEEYAYSHQ	HLA-DPA1*02:01/DPB1*05:01, HLA-DQA1*01:01/DQB1*05:01, HLA-DPA1*02:01/DPB1*01:01	640, 640, 640	654, 654, 654	0.1988, 0.049, 0.2391	0.19, 0.34, 0.49	HLA-DPA1*01:03/DPB1*04:01, HLA-DPA1*01:03/DPB1*02:01, HLA-DPA1*02:01/DPB1*01:01, HLA-DPA1*03:01/DPB1*04:02, HLA-DRB1*01:01	640, 640, 640, 640, 640	654, 654, 654, 654, 654	242.17, 162.17, 244.35, 317.22, 282.21	5.3, 5.6, 5.6, 11, 46	PROBABLE ALLERGEN	0.3882 (Probable NON-ANTIGEN)	Non-Toxin	-0.93	-0.04	-0.81	-0.51	-1.5	1770.06
GGSFRFSSDAISTTF	HLA-DRB1*04:01, HLA-DPA1*02:01/DPB1*14:01	375, 375	389, 389	0.9125, 0.2591	0.19, 0.44	HLA-DRB1*04:01, HLA-DPA1*02:01/DPB1*14:01, HLA-DRB1*04:05, HLA-DRB3*01:01, HLA-DRB3*02:02, HLA-DRB1*09:01, HLA-DRB1*08:02, HLA-DRB1*01:01, HLA-DRB1*07:01, HLA-DRB1*13:02, HLA-DQA1*04:01/DQB1*04:02, HLA-DQA1*05:01/DQB1*03:01, HLA-DRB1*11:01, HLA-DRB5*01:01	375, 375, 375, 375, 375, 375, 375, 375, 375, 375, 375, 375, 375, 375	389, 389, 389, 389, 389, 389, 389, 389, 389, 389, 389, 389, 389, 389	25.2, 298.18, 62.97, 87.18, 210.86, 99.65, 283.52, 48.09, 179.83, 282.45, 245.31, 335.91, 472.98, 370.15	0.28, 0.71, 1.5, 2.1, 4.3, 6.9, 8.5, 15, 15, 17, 18, 18, 22, 25	PROBABLE ALLERGEN	0.3265 (Probable NON-ANTIGEN)	Non-Toxin	-1.11	-0.05	0.09	-0.23	0	1579.88
GLLDYTEVQRRNQLH	HLA-DRB1*11:01	694	708	0.9012	0.44	HLA-DRB1*11:01, HLA-DRB5*01:01	694, 694	708, 708	54.21, 360.33	3.1, 25	PROBABLE NON-ALLERGEN	1.1868 (Probable ANTIGEN)	Non-Toxin	-1.65	-0.34	-1.1	0.17	0.5	1842.28
GQPQYYLATGGFLIA	HLA-DRB1*07:01	431	445	0.8545	0.3	HLA-DRB1*07:01, HLA-DRB1*09:01, HLA-DRB1*01:01, HLA-DPA1*01:03/DPB1*04:01, HLA-DPA1*03:01/DPB1*04:02, HLA-DPA1*01:03/DPB1*02:01, HLA-DPA1*02:01/DPB1*01:01, HLA-DRB5*01:01, HLA-DRB1*04:05, HLA-DRB3*02:02, HLA-DRB1*15:01, HLA-DRB1*04:01, HLA-DRB3*01:01, HLA-DRB1*13:02, HLA-DRB1*11:01, HLA-DRB1*08:02, HLA-DQA1*05:01/DQB1*03:01, HLA-DQA1*04:01/DQB1*04:02	431, 431, 431, 431, 431, 431, 431, 431, 431, 431, 431, 431, 431, 431, 431, 431, 431, 431	445, 445, 445, 445, 445, 445, 445, 445, 445, 445, 445, 445, 445, 445, 445, 445, 445, 445	5.87, 11.79, 4.26, 96.43, 95.06, 75.21, 137.75, 41.49, 88.03, 211.01, 78.83, 132.68, 327.02, 122.77, 223.3, 388.5, 349.69, 263.76	0.03, 0.04, 0.1, 2.2, 2.3, 2.4, 2.4, 2.9, 2.9, 4.3, 5, 5.6, 6.4, 8.6, 13, 13, 18, 19	PROBABLE NON-ALLERGEN	0.4474 (Probable ANTIGEN)	Non-Toxin	-1.22	0.12	0.36	-0.9	0	1599.05
GSFRFSSDAISTTFT	HLA-DPA1*02:01/DPB1*14:01	376	390	0.2495	0.48	HLA-DRB1*04:01, HLA-DPA1*02:01/DPB1*14:01, HLA-DRB1*04:05, HLA-DRB3*01:01, HLA-DRB3*02:02, HLA-DRB1*09:01, HLA-DRB1*08:02, HLA-DRB1*01:01, HLA-DRB1*07:01, HLA-DQA1*04:01/DQB1*04:02, HLA-DQA1*05:01/DQB1*03:01, HLA-DRB1*13:02, HLA-DRB5*01:01	376, 376, 376, 376, 376, 376, 376, 376, 376, 376, 376, 376, 376	390, 390, 390, 390, 390, 390, 390, 390, 390, 390, 390, 390, 390	24.82, 296.84, 65.96, 78.73, 244.4, 110.96, 315.95, 54.22, 185.55, 254.98, 342.48, 314.78, 419.53	0.27, 0.71, 1.7, 1.9, 4.8, 7.8, 9.7, 16, 16, 18, 18, 19, 27	PROBABLE ALLERGEN	0.4936 (Probable ANTIGEN)	Non-Toxin	-1.06	-0.07	0.07	-0.25	0	1623.93
GVSSFMSNPFGALAV	HLA-DPA1*01:03/DPB1*04:01	762	776	0.4867	0.41	HLA-DPA1*01:03/DPB1*04:01, HLA-DPA1*01:03/DPB1*02:01, HLA-DPA1*03:01/DPB1*04:02, HLA-DPA1*02:01/DPB1*01:01, HLA-DQA1*04:01/DQB1*04:02, HLA-DRB3*02:02, HLA-DRB1*15:01, HLA-DPA1*02:01/DPB1*05:01, HLA-DRB1*13:02, HLA-DRB1*12:01, HLA-DRB1*07:01, HLA-DRB1*09:01, HLA-DRB3*01:01, HLA-DQA1*01:02/DQB1*06:02, HLA-DQA1*05:01/DQB1*03:01, HLA-DRB1*04:05, HLA-DRB1*01:01, HLA-DRB1*04:01, HLA-DRB5*01:01	762, 762, 762, 762, 762, 762, 762, 762, 762, 762, 762, 762, 762, 762, 762, 762, 762, 762, 762	776, 776, 776, 776, 776, 776, 776, 776, 776, 776, 776, 776, 776, 776, 776, 776, 776, 776, 776	12.01, 13.49, 28.21, 43.61, 60.46, 58.83, 48.16, 376.02, 57.79, 281.82, 69.61, 106.74, 490.29, 352.96, 193.72, 275.57, 55.65, 416.29, 422.09	0.16, 0.16, 0.22, 0.25, 1.4, 1.6, 2.4, 2.5, 4, 5.9, 6.1, 7.4, 8.3, 11, 12, 13, 17, 19, 27	PROBABLE ALLERGEN	0.2680 (Probable NON-ANTIGEN)	Non-Toxin	-0.9	0.16	1	-0.73	0	1483.91
HEFVPLEVYTRHEIK	HLA-DRB5*01:01	677	691	0.6386	0.46	HLA-DRB5*01:01, HLA-DRB1*11:01, HLA-DRB1*15:01, HLA-DRB1*01:01	677, 677, 677, 677	691, 691, 691, 691	44.83, 374.55, 404.91, 153.86	3.1, 20, 24, 33	PROBABLE ALLERGEN	0.7711 (Probable ANTIGEN)	Non-Toxin	-1.01	-0.19	-0.63	0.15	0	1897.39
HKARKKGTSALLSSK	HLA-DPA1*02:01/DPB1*14:01	860	874	0.3776	0.12	HLA-DPA1*02:01/DPB1*14:01, HLA-DQA1*01:02/DQB1*06:02, HLA-DRB1*07:01, HLA-DRB1*09:01, HLA-DRB5*01:01, HLA-DQA1*04:01/DQB1*04:02, HLA-DRB1*01:01	860, 860, 860, 860, 860, 860, 860	874, 874, 874, 874, 874, 874, 874	91.3, 437.14, 310.05, 353.67, 361.72, 366.69, 136.59	0.06, 14, 23, 25, 25, 28, 31	PROBABLE NON-ALLERGEN	0.8875 (Probable ANTIGEN)	Non-Toxin	-1.07	-0.39	-1.04	0.69	5.5	1612.12
HLREIKVENADAQFY	HLA-DRB4*01:01	95	109	0.8914	0.08	HLA-DRB4*01:01, HLA-DQA1*05:01/DQB1*02:01, HLA-DRB1*04:01, HLA-DRB1*01:01	95, 95, 95, 95	109, 109, 109, 109	53.03, 389.65, 270.38, 375.04	0.96, 5.2, 13, 52	PROBABLE NON-ALLERGEN	0.9591 (Probable ANTIGEN)	Non-Toxin	-0.59	-0.24	-0.77	0.27	-0.5	1833.25
HTEHTSYAADRFKQV	HLA-DPA1*01:03/DPB1*04:01, HLA-DPA1*02:01/DPB1*01:01	302, 302	316, 316	0.559, 0.269	0.28, 0.36	HLA-DPA1*01:03/DPB1*04:01, HLA-DPA1*02:01/DPB1*01:01, HLA-DRB3*01:01, HLA-DPA1*01:03/DPB1*02:01, HLA-DPA1*03:01/DPB1*04:02, HLA-DQA1*04:01/DQB1*04:02	302, 302, 302, 302, 302, 302	316, 316, 316, 316, 316, 316	68.07, 211.24, 238.27, 149.29, 200.53, 487.14	1.5, 4.6, 5, 5.2, 6.3, 36	PROBABLE ALLERGEN	0.5311 (Probable ANTIGEN)	Non-Toxin	-0.64	-0.31	-1.21	0.23	1	1790.13
HTSYAADRFKQVDGF	HLA-DPA1*02:01/DPB1*01:01, HLA-DPA1*03:01/DPB1*04:02, HLA-DPA1*01:03/DPB1*04:01, HLA-DPA1*02:01/DPB1*05:01, HLA-DPA1*01:03/DPB1*02:01	305, 305, 305, 305, 305	319, 319, 319, 319, 319	0.5342, 0.728, 0.9072, 0.2861, 0.8391	0.01, 0.01, 0.01, 0.04, 0.16	HLA-DPA1*01:03/DPB1*04:01, HLA-DPA1*01:03/DPB1*02:01, HLA-DPA1*02:01/DPB1*01:01, HLA-DPA1*03:01/DPB1*04:02, HLA-DRB3*01:01	305, 305, 305, 305, 305	319, 319, 319, 319, 319	57.22, 78.71, 163.19, 155.94, 236.3	1.3, 2.5, 3.1, 4.6, 5	PROBABLE NON-ALLERGEN	0.1726 (Probable NON-ANTIGEN)	Non-Toxin	-0.74	-0.23	-0.79	0.12	0.5	1742.08
IAPYKFKATMYYKDV	HLA-DPA1*02:01/DPB1*01:01, HLA-DPA1*01:03/DPB1*04:01, HLA-DPA1*02:01/DPB1*05:01	149, 149, 149	163, 163, 163	0.3011, 0.5072, 0.16	0.24, 0.38, 0.49	HLA-DPA1*02:01/DPB1*01:01, HLA-DPA1*02:01/DPB1*05:01, HLA-DPA1*01:03/DPB1*04:01, HLA-DPA1*01:03/DPB1*02:01, HLA-DPA1*03:01/DPB1*04:02, HLA-DQA1*04:01/DQB1*04:02, HLA-DRB5*01:01, HLA-DRB1*08:02, HLA-DRB1*07:01, HLA-DRB1*11:01, HLA-DRB1*04:05, HLA-DRB1*09:01, HLA-DRB1*15:01, HLA-DRB1*04:01, HLA-DRB1*13:02, HLA-DRB1*01:01	149, 149, 149, 149, 149, 149, 149, 149, 149, 149, 149, 149, 149, 149, 149, 149	163, 163, 163, 163, 163, 163, 163, 163, 163, 163, 163, 163, 163, 163, 163, 163	31.03, 123.52, 17.07, 21.91, 40.85, 132.87, 94.44, 298.25, 102.42, 172.43, 283.26, 190.47, 251.54, 419.69, 437.38, 95.45	0.15, 0.15, 0.27, 0.4, 0.5, 7.1, 7.5, 9.1, 9.2, 11, 14, 15, 17, 19, 24, 25	PROBABLE NON-ALLERGEN	1.0171 (Probable ANTIGEN)	Toxin	0.13	-0.1	-0.29	-0.23	2	1838.4
IDLNITMLEDHEFVP	HLA-DQA1*01:01/DQB1*05:01, HLA-DRB1*12:01	667, 667	681, 681	0.0651, 0.7863	0.2, 0.2	HLA-DQA1*05:01/DQB1*02:01, HLA-DQA1*01:01/DQB1*05:01, HLA-DRB4*01:01	667, 667, 667	681, 681, 681	283.85, 365.37, 492.72	2.8, 2.9, 28	PROBABLE NON-ALLERGEN	1.3527 (Probable ANTIGEN)	Non-Toxin	-1.28	0	0.17	-0.08	-3.5	1786.26
IDTVIRADANAAMFA	HLA-DRB3*01:01, HLA-DRB1*03:01, HLA-DRB1*04:01	715, 715, 715	729, 729, 729	0.8682, 0.907, 0.8299	0.12, 0.33, 0.48	HLA-DRB3*01:01, HLA-DRB1*03:01, HLA-DRB1*04:01, HLA-DRB1*13:02, HLA-DRB3*02:02, HLA-DQA1*05:01/DQB1*03:01, HLA-DRB1*01:01, HLA-DQA1*05:01/DQB1*02:01, HLA-DRB1*08:02, HLA-DRB1*04:05, HLA-DRB4*01:01, HLA-DRB1*09:01, HLA-DQA1*01:02/DQB1*06:02, HLA-DRB1*15:01, HLA-DRB1*07:01, HLA-DQA1*04:01/DQB1*04:02, HLA-DRB5*01:01	715, 715, 715, 715, 715, 715, 715, 715, 715, 715, 715, 715, 715, 715, 715, 715, 715	729, 729, 729, 729, 729, 729, 729, 729, 729, 729, 729, 729, 729, 729, 729, 729, 729	15.76, 23.36, 31.39, 21.4, 107.08, 57.1, 16.17, 382.46, 229.55, 178.07, 177.8, 116.75, 279.43, 216.55, 252.3, 312.06, 403.03	0.18, 0.23, 0.44, 1, 2.4, 3.3, 4.5, 5, 6.4, 8, 8.3, 8.4, 8.4, 15, 20, 24, 26	PROBABLE ALLERGEN	0.0749 (Probable NON-ANTIGEN)	Non-Toxin	-0.34	0.01	0.75	-0.17	-1	1579
KARKKGTSALLSSKV	HLA-DPA1*02:01/DPB1*14:01	861	875	0.3793	0.11	HLA-DPA1*02:01/DPB1*14:01, HLA-DQA1*01:02/DQB1*06:02, HLA-DRB1*07:01, HLA-DQA1*04:01/DQB1*04:02, HLA-DRB1*01:01, HLA-DRB1*09:01, HLA-DRB5*01:01, HLA-DQA1*05:01/DQB1*03:01, HLA-DRB1*11:01	861, 861, 861, 861, 861, 861, 861, 861, 861	875, 875, 875, 875, 875, 875, 875, 875, 875	68.85, 290.98, 167.61, 224.36, 59.39, 224.01, 244.4, 430.33, 449.97	0.03, 8.7, 14, 16, 17, 17, 19, 21, 22	PROBABLE NON-ALLERGEN	0.9873 (Probable ANTIGEN)	Non-Toxin	-0.82	-0.32	-0.55	0.63	5	1574.11
KARYSPLHNEDEAGD	HLA-DRB1*04:05	885	899	0.9719	0.05	HLA-DRB1*04:05	885	899	181.99	8.2	PROBABLE ALLERGEN	0.9951 (Probable ANTIGEN)	Non-Toxin	-0.69	-0.38	-1.72	0.86	-1.5	1701.97
KATMYYKDVTVSQVW	HLA-DRB1*04:01	155	169	0.8533	0.34	HLA-DRB1*04:01, HLA-DQA1*01:01/DQB1*05:01, HLA-DRB3*01:01, HLA-DRB1*04:05, HLA-DRB1*15:01, HLA-DRB1*03:01, HLA-DRB1*07:01, HLA-DRB3*02:02, HLA-DRB1*08:02, HLA-DRB1*09:01, HLA-DQA1*04:01/DQB1*04:02, HLA-DRB1*01:01	155, 155, 155, 155, 155, 155, 155, 155, 155, 155, 155, 155	169, 169, 169, 169, 169, 169, 169, 169, 169, 169, 169, 169	21.49, 232.4, 100.75, 105.32, 105.72, 327.01, 80.95, 490.21, 279.17, 168.46, 288.84, 92.41	0.23, 1.3, 2.4, 3.9, 7, 7, 7.2, 7.9, 8.3, 13, 22, 24	PROBABLE ALLERGEN	0.7829 (Probable ANTIGEN)	Non-Toxin	-0.84	-0.11	-0.28	-0.37	1	1819.32
LEDHEFVPLEVYTRH	HLA-DRB5*01:01	674	688	0.7596	0.21	HLA-DRB5*01:01, HLA-DPA1*02:01/DPB1*01:01, HLA-DPA1*01:03/DPB1*02:01, HLA-DQA1*04:01/DQB1*04:02, HLA-DRB1*01:01	674, 674, 674, 674, 674	688, 688, 688, 688, 688	75.44, 400.83, 350.86, 479.08, 241.15	6, 11, 12, 35, 43	PROBABLE ALLERGEN	0.9448 (Probable ANTIGEN)	Non-Toxin	-0.88	-0.17	-0.65	0.15	-2	1884.3
LGDCIGRDAREAIDR	HLA-DRB1*03:01	403	417	0.8708	0.47	HLA-DRB1*03:01	403	417	222.53	5.1	PROBABLE NON-ALLERGEN	-0.3469 (Probable NON-ANTIGEN)	Non-Toxin	-0.29	-0.35	-0.63	0.91	-1	1660.04
LHDLRFADIDTVIRA	HLA-DRB4*01:01	707	721	0.6956	0.3	HLA-DRB4*01:01, HLA-DQA1*05:01/DQB1*02:01, HLA-DRB3*01:01, HLA-DRB5*01:01, HLA-DPA1*03:01/DPB1*04:02, HLA-DPA1*02:01/DPB1*01:01, HLA-DRB1*04:01, HLA-DPA1*01:03/DPB1*02:01, HLA-DRB1*04:05, HLA-DRB1*13:02, HLA-DRB1*09:01, HLA-DRB1*01:01	707, 707, 707, 707, 707, 707, 707, 707, 707, 707, 707, 707	721, 721, 721, 721, 721, 721, 721, 721, 721, 721, 721, 721	50.37, 282.7, 454.98, 124.34, 353.63, 421.16, 269.82, 400.32, 329.52, 321.59, 301.24, 174.9	0.86, 2.8, 8, 10, 12, 12, 13, 13, 16, 19, 22, 36	PROBABLE NON-ALLERGEN	1.2553 (Probable ANTIGEN)	Non-Toxin	-0.75	-0.14	0.25	0.13	-0.5	1755.22
LLDYTEVQRRNQLHD	HLA-DRB1*11:01	695	709	0.9479	0.13	HLA-DRB1*11:01, HLA-DRB5*01:01	695, 695	709, 709	78.46, 470.92	4.6, 29	PROBABLE NON-ALLERGEN	1.0940 (Probable ANTIGEN)	Non-Toxin	-1.77	-0.4	-1.31	0.37	-0.5	1900.31
LREIKVENADAQFYV	HLA-DRB4*01:01	96	110	0.8973	0.08	HLA-DRB4*01:01, HLA-DQA1*05:01/DQB1*02:01, HLA-DRB1*03:01, HLA-DRB1*04:01, HLA-DRB1*13:02, HLA-DRB1*01:01	96, 96, 96, 96, 96, 96	110, 110, 110, 110, 110, 110	41.81, 316.65, 431.37, 196.61, 330.74, 313.97	0.49, 3.6, 9, 9.2, 20, 48	PROBABLE NON-ALLERGEN	0.7417 (Probable ANTIGEN)	Non-Toxin	-0.74	-0.18	-0.27	0.2	-1	1795.24
NKARYSPLHNEDEAG	HLA-DRB1*04:05	884	898	0.9622	0.08	HLA-DRB1*04:05	884	898	158.74	7	PROBABLE ALLERGEN	0.8385 (Probable ANTIGEN)	Non-Toxin	-0.53	-0.37	-1.72	0.67	-0.5	1700.99
PAAPRASGGVAATVA	HLA-DQA1*05:01/DQB1*03:01	27	41	0.8838	0.12	HLA-DQA1*05:01/DQB1*03:01, HLA-DQA1*04:01/DQB1*04:02	27, 27	41, 41	10.51, 385.07	0.08, 29	PROBABLE ALLERGEN	0.3567 (Probable NON-ANTIGEN)	Non-Toxin	-1.53	0.04	0.61	-0.21	1	1295.65
PPPDANATVAAGHAT	HLA-DQA1*01:02/DQB1*06:02	77	91	0.7159	0.3	HLA-DQA1*05:01/DQB1*03:01, HLA-DQA1*01:02/DQB1*06:02	77, 77	91, 91	130.71, 309.43	8.1, 9.4	PROBABLE NON-ALLERGEN	0.6905 (Probable ANTIGEN)	Non-Toxin	-0.47	-0.03	-0.24	-0.14	-0.5	1389.68
PQYYLATGGFLIAYQ	HLA-DRB1*07:01	433	447	0.9029	0.15	HLA-DRB1*07:01, HLA-DRB1*01:01, HLA-DRB1*09:01, HLA-DPA1*01:03/DPB1*02:01, HLA-DPA1*03:01/DPB1*04:02, HLA-DPA1*01:03/DPB1*04:01, HLA-DPA1*02:01/DPB1*01:01, HLA-DPA1*02:01/DPB1*14:01, HLA-DRB5*01:01, HLA-DRB1*04:05, HLA-DPA1*02:01/DPB1*05:01, HLA-DRB3*02:02, HLA-DRB1*15:01, HLA-DRB1*04:01, HLA-DRB3*01:01, HLA-DRB1*13:02, HLA-DQA1*05:01/DQB1*03:01, HLA-DQA1*01:02/DQB1*06:02, HLA-DRB1*11:01, HLA-DQA…	433, 433, 433, 433, 433, 433, 433, 433, 433, 433, 433, 433, 433, 433, 433, 433, 433, 433, 433, 433, 433	447, 447, 447, 447, 447, 447, 447, 447, 447, 447, 447, 447, 447, 447, 447, 447, 447, 447, 447, 447, 447	5.9, 4.02, 13.45, 39.84, 62.23, 55.13, 96.39, 472.37, 40.78, 89.2, 432.13, 164.63, 68.46, 130.33, 319.87, 106.73, 134.79, 323.82, 185.86, 179.52, 352.2	0.03, 0.08, 0.08, 1.1, 1.2, 1.3, 1.3, 1.8, 2.8, 3, 3.2, 3.4, 4, 5.5, 6.4, 7.5, 8.3, 9.8, 11, 12, 12	PROBABLE ALLERGEN	0.4377 (Probable ANTIGEN)	Non-Toxin	-1	0.11	0.3	-1.05	0	1705.17
PRASGGVAATVAANG	HLA-DQA1*05:01/DQB1*03:01	30	44	0.8806	0.12	HLA-DQA1*05:01/DQB1*03:01, HLA-DQA1*01:02/DQB1*06:02, HLA-DQA1*04:01/DQB1*04:02	30, 30, 30	44, 44, 44	10.28, 161.18, 396.53	0.08, 4.4, 30	PROBABLE NON-ALLERGEN	0.2966 (Probable NON-ANTIGEN)	Non-Toxin	-1.37	-0.01	0.34	-0.16	1	1298.62
PRNATPAPLREAPSA	HLA-DQA1*01:02/DQB1*06:02	470	484	0.6715	0.48	HLA-DQA1*01:02/DQB1*06:02, HLA-DQA1*05:01/DQB1*03:01	470, 470	484, 484	387.34, 302.4	12, 17	PROBABLE NON-ALLERGEN	0.6110 (Probable ANTIGEN)	Non-Toxin	-1.06	-0.26	-0.86	0.35	1	1547.92
PYKFKATMYYKDVTV	HLA-DPA1*02:01/DPB1*01:01, HLA-DPA1*01:03/DPB1*04:01, HLA-DPA1*02:01/DPB1*05:01, HLA-DPA1*03:01/DPB1*04:02, HLA-DPA1*01:03/DPB1*02:01	151, 151, 151, 151, 151	165, 165, 165, 165, 165	0.3499, 0.614, 0.193, 0.3991, 0.6819	0.12, 0.23, 0.24, 0.39, 0.47	HLA-DPA1*02:01/DPB1*05:01, HLA-DPA1*02:01/DPB1*01:01, HLA-DPA1*01:03/DPB1*04:01, HLA-DPA1*01:03/DPB1*02:01, HLA-DPA1*03:01/DPB1*04:02, HLA-DQA1*01:01/DQB1*05:01, HLA-DRB1*07:01, HLA-DRB5*01:01, HLA-DRB1*15:01, HLA-DRB1*08:02, HLA-DQA1*04:01/DQB1*04:02, HLA-DRB1*04:05, HLA-DRB1*09:01, HLA-DRB1*11:01, HLA-DRB1*01:01	151, 151, 151, 151, 151, 151, 151, 151, 151, 151, 151, 151, 151, 151, 151	165, 165, 165, 165, 165, 165, 165, 165, 165, 165, 165, 165, 165, 165, 165	97.1, 27.96, 14.95, 16.8, 33.13, 200.28, 104.89, 126.79, 174.48, 358.76, 196.47, 266.73, 178.45, 239.14, 118.04	0.07, 0.15, 0.21, 0.26, 0.32, 0.94, 9.3, 11, 12, 12, 13, 13, 14, 14, 29	PROBABLE NON-ALLERGEN	0.9794 (Probable ANTIGEN)	Toxin	0.02	-0.15	-0.48	-0.2	2	1854.4
QLHDLRFADIDTVIR	HLA-DRB4*01:01	706	720	0.6053	0.43	HLA-DRB4*01:01, HLA-DQA1*05:01/DQB1*02:01, HLA-DQA1*01:01/DQB1*05:01, HLA-DPA1*01:03/DPB1*04:01, HLA-DPA1*01:03/DPB1*02:01, HLA-DPA1*02:01/DPB1*01:01, HLA-DPA1*03:01/DPB1*04:02, HLA-DRB1*04:05, HLA-DRB1*04:01, HLA-DRB5*01:01, HLA-DRB1*09:01, HLA-DRB1*13:02, HLA-DRB1*01:01	706, 706, 706, 706, 706, 706, 706, 706, 706, 706, 706, 706, 706	720, 720, 720, 720, 720, 720, 720, 720, 720, 720, 720, 720, 720	64.87, 276.95, 465.93, 205.68, 156.87, 255.88, 229.79, 428.27, 463.51, 363.65, 357.51, 492.84, 254.8	1.6, 2.7, 4, 4.5, 5.4, 6, 7.5, 21, 21, 25, 26, 26, 44	PROBABLE NON-ALLERGEN	1.2788 (Probable ANTIGEN)	Non-Toxin	-0.97	-0.2	-0.1	0.17	-0.5	1812.28
QPQYYLATGGFLIAY	HLA-DRB1*07:01	432	446	0.8691	0.26	HLA-DRB1*07:01, HLA-DRB1*09:01, HLA-DRB1*01:01, HLA-DPA1*01:03/DPB1*04:01, HLA-DPA1*03:01/DPB1*04:02, HLA-DPA1*01:03/DPB1*02:01, HLA-DPA1*02:01/DPB1*01:01, HLA-DRB5*01:01, HLA-DRB1*04:05, HLA-DRB3*02:02, HLA-DRB1*15:01, HLA-DRB1*04:01, HLA-DRB3*01:01, HLA-DRB1*13:02, HLA-DRB1*11:01, HLA-DQA1*05:01/DQB1*03:01, HLA-DRB1*08:02, HLA-DQA1*04:01/DQB1*04:02	432, 432, 432, 432, 432, 432, 432, 432, 432, 432, 432, 432, 432, 432, 432, 432, 432, 432	446, 446, 446, 446, 446, 446, 446, 446, 446, 446, 446, 446, 446, 446, 446, 446, 446, 446	5.93, 12, 3.81, 67.52, 72.69, 55.27, 115.3, 35.64, 83.42, 164.13, 64.51, 118.63, 298.96, 103.27, 180.39, 185.09, 333.48, 255.66	0.03, 0.05, 0.08, 1.5, 1.5, 1.7, 1.9, 2.4, 2.7, 3.4, 3.6, 5, 6, 7.1, 11, 11, 11, 19	PROBABLE ALLERGEN	0.4276 (Probable ANTIGEN)	Non-Toxin	-1.25	0.11	0.3	-1.05	0	1705.17
QRRNQLHDLRFADID	HLA-DPA1*01:03/DPB1*04:01	702	716	0.4828	0.42	HLA-DPA1*01:03/DPB1*04:01, HLA-DPA1*01:03/DPB1*02:01, HLA-DPA1*02:01/DPB1*01:01, HLA-DPA1*03:01/DPB1*04:02, HLA-DQA1*01:02/DQB1*06:02, HLA-DQA1*04:01/DQB1*04:02	702, 702, 702, 702, 702, 702	716, 716, 716, 716, 716, 716	98.85, 97.43, 193.73, 247.35, 404.97, 376.04	2.2, 3.2, 4, 8.1, 13, 28	PROBABLE NON-ALLERGEN	1.8815 (Probable ANTIGEN)	Non-Toxin	-1.38	-0.48	-1.4	0.65	0.5	1897.3
QVDGFYARDLTTKAR	HLA-DRB1*04:01	315	329	0.925	0.16	HLA-DRB1*04:01, HLA-DRB3*01:01, HLA-DQA1*04:01/DQB1*04:02, HLA-DRB3*02:02, HLA-DRB1*04:05, HLA-DRB5*01:01, HLA-DRB1*01:01	315, 315, 315, 315, 315, 315, 315	329, 329, 329, 329, 329, 329, 329	21.96, 80.54, 128.12, 442.8, 264.36, 356.1, 173.4	0.23, 1.9, 6.7, 7.3, 13, 24, 36	PROBABLE ALLERGEN	0.5506 (Probable ANTIGEN)	Non-Toxin	-1.44	-0.32	-0.81	0.35	1	1741.14
RAHLREIKVENADAQ	HLA-DRB4*01:01	93	107	0.7116	0.26	HLA-DRB4*01:01, HLA-DRB1*04:01, HLA-DRB1*01:01	93, 93, 93	107, 107, 107	122.36, 368.86, 253.32	4.7, 17, 44	PROBABLE NON-ALLERGEN	0.8325 (Probable ANTIGEN)	Non-Toxin	-0.45	-0.38	-1.05	0.75	0.5	1750.16
REAIDRMFARKYNAT	HLA-DRB1*12:01	412	426	0.8366	0.11	HLA-DRB1*12:01, HLA-DRB5*01:01, HLA-DRB1*15:01, HLA-DRB1*11:01, HLA-DQA1*04:01/DQB1*04:02, HLA-DRB1*01:01, HLA-DRB4*01:01	412, 412, 412, 412, 412, 412, 412	426, 426, 426, 426, 426, 426, 426	85.44, 104.37, 209.64, 266.89, 271.59, 91.24, 488.84	0.81, 8.3, 14, 15, 20, 24, 27	PROBABLE ALLERGEN	-0.6406 (Probable NON-ANTIGEN)	Non-Toxin	-1.02	-0.41	-1.02	0.56	2	1842.3
REIKVENADAQFYVC	HLA-DRB4*01:01	97	111	0.8219	0.14	HLA-DRB4*01:01, HLA-DQA1*05:01/DQB1*02:01, HLA-DRB1*04:01, HLA-DRB1*13:02	97, 97, 97, 97	111, 111, 111, 111	63.02, 411.71, 367.62, 473.16	1.5, 5.6, 17, 25	PROBABLE NON-ALLERGEN	0.4900 (Probable ANTIGEN)	Non-Toxin	-0.69	-0.21	-0.36	0.25	-1	1785.21
RLQFTYNHIQRHVND	HLA-DRB3*02:02	501	515	0.7272	0.3	HLA-DRB3*02:02, HLA-DRB1*11:01, HLA-DRB1*04:01, HLA-DRB1*13:02, HLA-DRB1*08:02, HLA-DRB5*01:01, HLA-DQA1*04:01/DQB1*04:02, HLA-DRB1*04:05, HLA-DPA1*01:03/DPB1*02:01, HLA-DRB4*01:01, HLA-DPA1*03:01/DPB1*04:02, HLA-DRB1*07:01, HLA-DRB1*15:01, HLA-DRB1*09:01, HLA-DRB1*01:01	501, 501, 501, 501, 501, 501, 501, 501, 501, 501, 501, 501, 501, 501, 501	515, 515, 515, 515, 515, 515, 515, 515, 515, 515, 515, 515, 515, 515, 515	31.69, 64.14, 135.37, 84.17, 234.5, 133.39, 175.18, 219.61, 327.6, 237.87, 375.98, 184.81, 293.45, 317.75, 130.02	0.91, 3.8, 5.8, 6, 6.6, 11, 11, 11, 11, 13, 13, 16, 19, 24, 30	PROBABLE NON-ALLERGEN	0.4828 (Probable ANTIGEN)	Non-Toxin	-0.89	-0.36	-1.31	-0.1	2	1941.37
RNKARYSPLHNEDEA	HLA-DRB1*04:05	883	897	0.9303	0.17	HLA-DRB1*04:05	883	897	163.36	7.3	PROBABLE NON-ALLERGEN	0.9241 (Probable ANTIGEN)	Non-Toxin	-0.49	-0.5	-1.99	0.87	0.5	1800.12
RNQLHDLRFADIDTV	HLA-DPA1*01:03/DPB1*04:01, HLA-DPA1*02:01/DPB1*01:01, HLA-DPA1*03:01/DPB1*04:02	704, 704, 704	718, 718, 718	0.5778, 0.2605, 0.3916	0.26, 0.39, 0.39	HLA-DPA1*01:03/DPB1*02:01, HLA-DPA1*01:03/DPB1*04:01, HLA-DPA1*02:01/DPB1*01:01, HLA-DPA1*03:01/DPB1*04:02, HLA-DQA1*05:01/DQB1*02:01, HLA-DRB4*01:01, HLA-DQA1*04:01/DQB1*04:02	704, 704, 704, 704, 704, 704, 704	718, 718, 718, 718, 718, 718, 718	59.64, 76.48, 145.33, 161.06, 373.8, 279.38, 384.85	1.8, 1.8, 2.6, 4.9, 4.9, 16, 29	PROBABLE NON-ALLERGEN	1.4370 (Probable ANTIGEN)	Non-Toxin	-1.1	-0.29	-0.63	0.31	-0.5	1813.22
RRNQLHDLRFADIDT	HLA-DPA1*01:03/DPB1*04:01, HLA-DPA1*02:01/DPB1*01:01, HLA-DPA1*03:01/DPB1*04:02	703, 703, 703	717, 717, 717	0.5767, 0.2607, 0.3802	0.26, 0.38, 0.45	HLA-DPA1*01:03/DPB1*04:01, HLA-DPA1*01:03/DPB1*02:01, HLA-DPA1*02:01/DPB1*01:01, HLA-DPA1*03:01/DPB1*04:02, HLA-DQA1*01:02/DQB1*06:02, HLA-DQA1*04:01/DQB1*04:02	703, 703, 703, 703, 703, 703	717, 717, 717, 717, 717, 717	100.88, 85.07, 196.63, 235.98, 482.95, 384.91	2.2, 2.7, 4.1, 7.6, 16, 29	PROBABLE NON-ALLERGEN	1.4853 (Probable ANTIGEN)	Non-Toxin	-1.2	-0.45	-1.21	0.61	0.5	1870.27
STTFTTNLTQYSLSR	HLA-DRB3*02:02	386	400	0.7253	0.3	HLA-DRB3*02:02, HLA-DRB1*04:01, HLA-DRB1*13:02, HLA-DRB1*04:05, HLA-DRB1*08:02, HLA-DQA1*04:01/DQB1*04:02, HLA-DRB1*01:01, HLA-DRB1*11:01, HLA-DRB5*01:01, HLA-DRB1*07:01, HLA-DRB1*09:01	386, 386, 386, 386, 386, 386, 386, 386, 386, 386, 386	400, 400, 400, 400, 400, 400, 400, 400, 400, 400, 400	13.25, 43, 93.46, 163.13, 270.78, 168.64, 49.69, 260.51, 245.86, 309.49, 378.1	0.34, 1, 6.6, 7.3, 8, 11, 15, 15, 19, 23, 27	PROBABLE ALLERGEN	0.0370 (Probable NON-ANTIGEN)	Non-Toxin	-1.07	-0.21	-0.55	-0.41	1	1720.08
SVERIKTTSSIEFAR	HLA-DRB1*07:01	487	501	0.8702	0.26	HLA-DRB1*07:01, HLA-DRB1*13:02, HLA-DRB1*12:01, HLA-DPA1*02:01/DPB1*01:01, HLA-DRB1*09:01, HLA-DQA1*01:02/DQB1*06:02, HLA-DRB1*04:01, HLA-DRB1*04:05, HLA-DRB1*15:01, HLA-DQA1*04:01/DQB1*04:02, HLA-DRB1*01:01	487, 487, 487, 487, 487, 487, 487, 487, 487, 487, 487	501, 501, 501, 501, 501, 501, 501, 501, 501, 501, 501	31.26, 106.53, 356.29, 490.82, 192.84, 454.29, 327.95, 331.53, 308.24, 499.63, 214.02	2.3, 7.5, 7.9, 14, 15, 15, 16, 16, 20, 37, 40	PROBABLE NON-ALLERGEN	0.6576 (Probable ANTIGEN)	Non-Toxin	-1.42	-0.28	-0.39	0.47	1	1724.15
TDLKYNPSRVEAFHR	HLA-DRB1*09:01	244	258	0.8337	0.14	HLA-DRB3*02:02, HLA-DRB3*01:01, HLA-DRB1*09:01, HLA-DRB1*13:02, HLA-DRB1*07:01, HLA-DQA1*05:01/DQB1*03:01, HLA-DQA1*04:01/DQB1*04:02, HLA-DRB1*01:01	244, 244, 244, 244, 244, 244, 244, 244	258, 258, 258, 258, 258, 258, 258, 258	250.5, 403.53, 118.98, 163.8, 173.84, 422.32, 378.62, 282.89	4.9, 7.4, 8.6, 11, 15, 21, 29, 46	PROBABLE ALLERGEN	0.5651 (Probable ANTIGEN)	Non-Toxin	-0.75	-0.37	-1.23	0.4	1.5	1833.24
TEHTSYAADRFKQVD	HLA-DPA1*02:01/DPB1*01:01, HLA-DPA1*03:01/DPB1*04:02, HLA-DPA1*01:03/DPB1*04:01, HLA-DPA1*02:01/DPB1*05:01, HLA-DPA1*01:03/DPB1*02:01	303, 303, 303, 303, 303	317, 317, 317, 317, 317	0.4704, 0.6535, 0.8596, 0.2179, 0.7299	0.02, 0.02, 0.02, 0.09, 0.39	HLA-DPA1*01:03/DPB1*04:01, HLA-DPA1*01:03/DPB1*02:01, HLA-DPA1*02:01/DPB1*01:01, HLA-DRB3*01:01, HLA-DPA1*03:01/DPB1*04:02	303, 303, 303, 303, 303	317, 317, 317, 317, 317	68.8, 114.27, 198.23, 246.12, 193.44	1.6, 3.8, 4.1, 5.2, 6.1	PROBABLE ALLERGEN	0.7778 (Probable ANTIGEN)	Non-Toxin	-0.73	-0.33	-1.23	0.46	-0.5	1768.07
TGDFVYMSPFYGYRE	HLA-DRB1*01:01	285	299	0.9586	0.14	HLA-DRB1*01:01, HLA-DRB1*08:02, HLA-DRB1*04:01, HLA-DRB1*11:01, HLA-DRB1*04:05, HLA-DPA1*01:03/DPB1*04:01, HLA-DRB5*01:01, HLA-DRB1*15:01, HLA-DPA1*01:03/DPB1*02:01, HLA-DPA1*02:01/DPB1*01:01, HLA-DRB1*09:01, HLA-DRB1*12:01, HLA-DPA1*03:01/DPB1*04:02, HLA-DQA1*04:01/DQB1*04:02, HLA-DRB1*07:01, HLA-DRB4*01:01	285, 285, 285, 285, 285, 285, 285, 285, 285, 285, 285, 285, 285, 285, 285, 285	299, 299, 299, 299, 299, 299, 299, 299, 299, 299, 299, 299, 299, 299, 299, 299	7.45, 108.6, 69.21, 43.72, 89.85, 194.3, 64.88, 99.08, 189.63, 313.73, 114.51, 406.56, 381.99, 212.66, 229.94, 431.67	1.1, 1.9, 2.3, 2.4, 3, 4.3, 5.1, 6.5, 6.5, 8, 8.1, 9.5, 13, 15, 18, 25	PROBABLE ALLERGEN	0.7021 (Probable ANTIGEN)	Non-Toxin	-1.11	-0.08	-0.51	-0.39	-1	1832.22
TNMVLRKRNKARYSP	HLA-DRB1*13:02	876	890	0.6768	0.45	HLA-DRB1*11:01, HLA-DRB5*01:01, HLA-DRB1*13:02, HLA-DRB4*01:01	876, 876, 876, 876	890, 890, 890, 890	68.45, 131.34, 198.46, 276.84	4, 11, 13, 16	PROBABLE NON-ALLERGEN	1.0582 (Probable ANTIGEN)	Non-Toxin	-0.63	-0.51	-1.4	0.53	5	1834.38
TSYAADRFKQVDGFY	HLA-DPA1*03:01/DPB1*04:02, HLA-DPA1*02:01/DPB1*01:01, HLA-DPA1*01:03/DPB1*04:01, HLA-DPA1*02:01/DPB1*05:01, HLA-DPA1*01:03/DPB1*02:01	306, 306, 306, 306, 306	320, 320, 320, 320, 320	0.5638, 0.3744, 0.7712, 0.1688, 0.6966	0.07, 0.09, 0.09, 0.38, 0.46	HLA-DPA1*01:03/DPB1*04:01, HLA-DPA1*01:03/DPB1*02:01, HLA-DPA1*02:01/DPB1*01:01, HLA-DRB3*01:01, HLA-DPA1*03:01/DPB1*04:02	306, 306, 306, 306, 306	320, 320, 320, 320, 320	72.38, 109.64, 227.73, 294.28, 203.68	1.7, 3.7, 5, 6, 6.4	PROBABLE NON-ALLERGEN	0.1377 (Probable NON-ANTIGEN)	Non-Toxin	-1.05	-0.2	-0.67	0	0	1768.11
TVIRADANAAMFAGL	HLA-DRB3*01:01	717	731	0.6979	0.4	HLA-DRB1*03:01, HLA-DRB3*01:01, HLA-DRB1*04:01, HLA-DRB1*13:02, HLA-DRB3*02:02, HLA-DQA1*05:01/DQB1*03:01, HLA-DQA1*01:02/DQB1*06:02, HLA-DRB1*01:01, HLA-DRB4*01:01, HLA-DRB1*04:05, HLA-DRB1*08:02, HLA-DRB1*09:01, HLA-DRB1*15:01, HLA-DQA1*04:01/DQB1*04:02, HLA-DRB1*07:01	717, 717, 717, 717, 717, 717, 717, 717, 717, 717, 717, 717, 717, 717, 717	731, 731, 731, 731, 731, 731, 731, 731, 731, 731, 731, 731, 731, 731, 731	22.93, 19.78, 34.5, 25.75, 109.64, 87.8, 202.5, 30.46, 225.34, 253.22, 387.39, 183.68, 294.99, 323.69, 371.69	0.21, 0.32, 0.58, 1.4, 2.4, 5.3, 5.8, 9.3, 12, 12, 13, 14, 19, 24, 26	PROBABLE NON-ALLERGEN	0.1193 (Probable NON-ANTIGEN)	Non-Toxin	-0.5	0.05	0.91	-0.37	0	1520.97
VAATVAANGGPASRP	HLA-DRB3*02:02	36	50	0.6944	0.37	HLA-DRB3*02:02, HLA-DQA1*05:01/DQB1*03:01	36, 36	50, 50	167.82, 111.7	3.5, 7	PROBABLE NON-ALLERGEN	0.7067 (Probable ANTIGEN)	Non-Toxin	-1.08	-0.02	0.26	-0.16	1	1338.68
VAAVASAAPAAPAAP	HLA-DQA1*05:01/DQB1*03:01	16	30	0.8333	0.25	HLA-DQA1*05:01/DQB1*03:01, HLA-DQA1*01:02/DQB1*06:02, HLA-DQA1*04:01/DQB1*04:02, HLA-DRB1*09:01, HLA-DRB1*01:01	16, 16, 16, 16, 16	30, 30, 30, 30, 30	10.45, 95.41, 246.85, 334.9, 187.53	0.08, 2.1, 18, 24, 38	PROBABLE NON-ALLERGEN	0.4800 (Probable ANTIGEN)	Non-Toxin	-1.1	0.19	1.27	-0.48	0	1234.59
VDGFYARDLTTKARA	HLA-DRB1*04:01	316	330	0.9634	0.03	HLA-DRB1*04:01, HLA-DRB3*01:01, HLA-DRB3*02:02, HLA-DRB1*03:01, HLA-DQA1*04:01/DQB1*04:02, HLA-DRB1*04:05, HLA-DRB5*01:01, HLA-DRB1*11:01, HLA-DRB1*01:01	316, 316, 316, 316, 316, 316, 316, 316, 316	330, 330, 330, 330, 330, 330, 330, 330, 330	18.21, 75.06, 264.88, 438.7, 170.75, 218.72, 247.4, 413.25, 122.69	0.15, 1.8, 5.1, 9.1, 11, 11, 19, 21, 29	PROBABLE ALLERGEN	0.4937 (Probable ANTIGEN)	Non-Toxin	-1.36	-0.25	-0.45	0.31	1	1684.08
VERIKTTSSIEFARL	HLA-DRB1*07:01	488	502	0.8263	0.41	HLA-DRB1*07:01, HLA-DPA1*02:01/DPB1*01:01, HLA-DPA1*01:03/DPB1*04:01, HLA-DRB1*12:01, HLA-DRB1*13:02, HLA-DPA1*03:01/DPB1*04:02, HLA-DPA1*01:03/DPB1*02:01, HLA-DQA1*01:02/DQB1*06:02, HLA-DRB1*09:01, HLA-DRB1*15:01, HLA-DRB1*04:05, HLA-DRB1*04:01, HLA-DRB5*01:01, HLA-DQA1*04:01/DQB1*04:02, HLA-DRB1*01:01	488, 488, 488, 488, 488, 488, 488, 488, 488, 488, 488, 488, 488, 488, 488	502, 502, 502, 502, 502, 502, 502, 502, 502, 502, 502, 502, 502, 502, 502	23, 141.38, 162.94, 234.14, 75.03, 179.18, 177.62, 324.94, 153.48, 193.47, 320.51, 422.02, 471.24, 444.03, 169.59	1.5, 2.5, 3.6, 4.5, 5.3, 5.6, 6.2, 9.9, 12, 13, 16, 19, 29, 33, 36	PROBABLE NON-ALLERGEN	0.7032 (Probable ANTIGEN)	Non-Toxin	-1.51	-0.22	-0.09	0.33	1	1750.24
VMGVVGGVVSAVSGV	HLA-DQA1*05:01/DQB1*03:01	749	763	0.8505	0.19	HLA-DQA1*05:01/DQB1*03:01, HLA-DQA1*01:02/DQB1*06:02, HLA-DRB1*09:01, HLA-DRB1*01:01, HLA-DQA1*04:01/DQB1*04:02	749, 749, 749, 749, 749	763, 763, 763, 763, 763	11.8, 113.98, 290.39, 130.17, 410.6	0.1, 2.7, 22, 30, 31	PROBABLE ALLERGEN	0.6273 (Probable ANTIGEN)	Non-Toxin	-1.34	0.29	1.99	-0.78	0	1316.81
VSSFMSNPFGALAVG	HLA-DPA1*01:03/DPB1*04:01, HLA-DPA1*03:01/DPB1*04:02	763, 763	777, 777	0.5493, 0.3844	0.3, 0.43	HLA-DPA1*01:03/DPB1*04:01, HLA-DPA1*01:03/DPB1*02:01, HLA-DPA1*03:01/DPB1*04:02, HLA-DPA1*02:01/DPB1*01:01, HLA-DQA1*04:01/DQB1*04:02, HLA-DRB3*02:02, HLA-DPA1*02:01/DPB1*05:01, HLA-DRB1*13:02, HLA-DRB1*07:01, HLA-DRB1*09:01, HLA-DQA1*05:01/DQB1*03:01, HLA-DQA1*01:02/DQB1*06:02, HLA-DRB1*15:01, HLA-DRB1*01:01	763, 763, 763, 763, 763, 763, 763, 763, 763, 763, 763, 763, 763, 763	777, 777, 777, 777, 777, 777, 777, 777, 777, 777, 777, 777, 777, 777	15.22, 16.09, 36.96, 55.85, 68.71, 69.24, 493.64, 76.99, 115.96, 154.54, 216.23, 398.05, 212.57, 64.63	0.22, 0.25, 0.38, 0.49, 1.8, 1.8, 3.8, 5.4, 11, 12, 13, 13, 15, 19	PROBABLE NON-ALLERGEN	0.2973 (Probable NON-ANTIGEN)	Non-Toxin	-0.79	0.16	1	-0.73	0	1483.91
VTNMVLRKRNKARYS	HLA-DRB1*13:02	875	889	0.6869	0.41	HLA-DRB1*11:01, HLA-DRB5*01:01, HLA-DRB4*01:01, HLA-DRB1*13:02, HLA-DRB1*08:02, HLA-DRB1*15:01, HLA-DQA1*04:01/DQB1*04:02	875, 875, 875, 875, 875, 875, 875	889, 889, 889, 889, 889, 889, 889	42.13, 83.3, 185.58, 161.82, 408.97, 487.37, 485.57	2.3, 6.6, 8.9, 11, 14, 28, 36	PROBABLE NON-ALLERGEN	0.7620 (Probable ANTIGEN)	Non-Toxin	-0.77	-0.47	-1.01	0.43	5	1836.4
VVMGVVGGVVSAVSG	HLA-DQA1*05:01/DQB1*03:01	748	762	0.857	0.18	HLA-DQA1*05:01/DQB1*03:01, HLA-DQA1*01:02/DQB1*06:02, HLA-DRB1*09:01, HLA-DRB1*01:01, HLA-DRB1*07:01, HLA-DQA1*04:01/DQB1*04:02	748, 748, 748, 748, 748, 748	762, 762, 762, 762, 762, 762	12.08, 144.29, 280.96, 95.53, 422.76, 410	0.11, 3.6, 21, 25, 29, 31	PROBABLE ALLERGEN	0.6714 (Probable ANTIGEN)	Non-Toxin	-1.28	0.29	1.99	-0.78	0	1316.81
YFEEYAYSHQLSRAD	HLA-DPA1*02:01/DPB1*05:01	645	659	0.1753	0.33	HLA-DRB5*01:01, HLA-DRB1*04:05, HLA-DQA1*04:01/DQB1*04:02, HLA-DRB1*09:01, HLA-DRB1*07:01, HLA-DRB1*01:01	645, 645, 645, 645, 645, 645	659, 659, 659, 659, 659, 659	95.84, 188.38, 170.56, 194.12, 291.75, 173.86	7.6, 8.5, 11, 15, 22, 36	PROBABLE ALLERGEN	0.2833 (Probable NON-ANTIGEN)	Non-Toxin	-0.72	-0.24	-1.13	0.01	-1.5	1879.17
YGGSFRFSSDAISTT	HLA-DRB1*04:01	374	388	0.9223	0.17	HLA-DRB1*04:01, HLA-DRB3*01:01, HLA-DRB1*04:05, HLA-DRB3*02:02, HLA-DRB1*09:01, HLA-DRB1*08:02, HLA-DQA1*04:01/DQB1*04:02, HLA-DRB1*07:01, HLA-DQA1*05:01/DQB1*03:01, HLA-DRB1*01:01, HLA-DRB1*13:02	374, 374, 374, 374, 374, 374, 374, 374, 374, 374, 374	388, 388, 388, 388, 388, 388, 388, 388, 388, 388, 388	37.76, 144.64, 92.35, 385.37, 131.68, 445.76, 253.19, 248.51, 410.97, 77.72, 475.73	0.74, 3.1, 3.2, 6.6, 9.7, 15, 18, 20, 20, 21, 25	PROBABLE ALLERGEN	0.3095 (Probable NON-ANTIGEN)	Non-Toxin	-0.92	-0.09	-0.19	-0.21	0	1595.88
YVRNNMETTAFHRDD	HLA-DPA1*02:01/DPB1*01:01, HLA-DPA1*02:01/DPB1*05:01, HLA-DPA1*01:03/DPB1*04:01	207, 207, 207	221, 221, 221	0.399, 0.1737, 0.4665	0.08, 0.35, 0.47	HLA-DRB3*02:02, HLA-DRB1*13:02	207, 207	221, 221	479.17, 444.17	7.7, 24	PROBABLE ALLERGEN	0.3854 (Probable NON-ANTIGEN)	Non-Toxin	-0.7	-0.4	-1.45	0.4	-0.5	1869.2

## Sheet: MHCII_gB_ Final Epitopes
peptide	alleles_EL	start_positions_EL	end_positions_EL	scores	ranks_EL	alleles_BA	start_positions_BA	end_positions_BA	ic50_scores	ranks_BA	Allergenicity	Antigenicity	Prediction	SVM Score	Hydrophobicity	Hydropathicity	Hydrophilicity	Charge	Mol wt
AAPRASGGVAATVAA	HLA-DQA1*05:01/DQB1*03:01	28	42	0.9196	0.05	HLA-DQA1*05:01/DQB1*03:01, HLA-DQA1*01:02/DQB1*06:02, HLA-DQA1*04:01/DQB1*04:02	28, 28, 28	42, 42, 42	9.49, 284.24, 314.74	0.06, 8.5, 24	PROBABLE NON-ALLERGEN	0.4404 (Probable ANTIGEN)	Non-Toxin	-1.44	0.06	0.84	-0.24	1	1269.61
AATVAANGGPASRPP	HLA-DRB3*02:02	37	51	0.7693	0.23	HLA-DRB3*02:02, HLA-DQA1*05:01/DQB1*03:01	37, 37	51, 51	170.13, 129.64	3.6, 8.1	PROBABLE NON-ALLERGEN	0.5755 (Probable ANTIGEN)	Non-Toxin	-0.83	-0.06	-0.13	-0.06	1	1336.66
AAVASAAPAAPAAPR	HLA-DQA1*05:01/DQB1*03:01	17	31	0.8406	0.24	HLA-DQA1*05:01/DQB1*03:01, HLA-DQA1*01:02/DQB1*06:02, HLA-DQA1*04:01/DQB1*04:02, HLA-DRB1*01:01	17, 17, 17, 17	31, 31, 31, 31	11.04, 111.76, 331.25, 271.15	0.09, 2.7, 25, 45	PROBABLE NON-ALLERGEN	0.4078 (Probable ANTIGEN)	Non-Toxin	-1.22	0.04	0.69	-0.18	1	1291.64
ADRFKQVDGFYARDL	HLA-DRB1*01:01	310	324	0.9311	0.3	HLA-DRB1*01:01, HLA-DRB1*09:01, HLA-DRB1*07:01, HLA-DQA1*01:01/DQB1*05:01, HLA-DRB1*04:01, HLA-DRB1*04:05, HLA-DRB5*01:01, HLA-DRB1*15:01, HLA-DQA1*04:01/DQB1*04:02, HLA-DRB1*11:01, HLA-DRB1*08:02	310, 310, 310, 310, 310, 310, 310, 310, 310, 310, 310	324, 324, 324, 324, 324, 324, 324, 324, 324, 324, 324	8.39, 53.4, 39.44, 472.9, 111.36, 135.92, 74.45, 95, 137.45, 180.38, 331.14	1.4, 2.9, 3.1, 4.1, 4.6, 5.7, 5.9, 6.1, 7.4, 11, 11	PROBABLE NON-ALLERGEN	0.4661 (Probable ANTIGEN)	Non-Toxin	-1.12	-0.3	-0.76	0.44	0	1801.19
AHLREIKVENADAQF	HLA-DRB4*01:01	94	108	0.8348	0.14	HLA-DRB4*01:01, HLA-DRB1*04:01, HLA-DRB1*01:01	94, 94, 94	108, 108, 108	70.32, 368.48, 396.11	1.8, 17, 53	PROBABLE NON-ALLERGEN	1.0959 (Probable ANTIGEN)	Non-Toxin	-0.36	-0.23	-0.56	0.39	-0.5	1741.15
APRASGGVAATVAAN	HLA-DQA1*05:01/DQB1*03:01	29	43	0.936	0.04	HLA-DQA1*05:01/DQB1*03:01, HLA-DQA1*01:02/DQB1*06:02, HLA-DQA1*04:01/DQB1*04:02	29, 29, 29	43, 43, 43	9.81, 196.56, 344.85	0.07, 5.6, 26	PROBABLE NON-ALLERGEN	0.4170 (Probable ANTIGEN)	Non-Toxin	-1.41	0	0.49	-0.19	1	1312.64
APYKFKATMYYKDVT	HLA-DPA1*02:01/DPB1*01:01, HLA-DPA1*02:01/DPB1*05:01, HLA-DPA1*01:03/DPB1*04:01, HLA-DPA1*03:01/DPB1*04:02	150, 150, 150, 150	164, 164, 164, 164	0.3482, 0.194, 0.6109, 0.3923	0.13, 0.23, 0.23, 0.39	HLA-DPA1*02:01/DPB1*05:01, HLA-DPA1*02:01/DPB1*01:01, HLA-DPA1*01:03/DPB1*04:01, HLA-DPA1*01:03/DPB1*02:01, HLA-DPA1*03:01/DPB1*04:02, HLA-DRB5*01:01, HLA-DRB1*07:01, HLA-DRB1*08:02, HLA-DRB1*11:01, HLA-DQA1*04:01/DQB1*04:02, HLA-DRB1*04:05, HLA-DRB1*09:01, HLA-DRB1*15:01, HLA-DRB1*01:01	150, 150, 150, 150, 150, 150, 150, 150, 150, 150, 150, 150, 150, 150	164, 164, 164, 164, 164, 164, 164, 164, 164, 164, 164, 164, 164, 164	114.61, 31.24, 17.42, 20.69, 40, 110.86, 120.06, 350.42, 209.1, 212.94, 307.3, 212.8, 380.79, 115.86	0.12, 0.15, 0.28, 0.36, 0.48, 8.8, 11, 11, 13, 15, 15, 16, 23, 28	PROBABLE NON-ALLERGEN	0.9779 (Probable ANTIGEN)	Non-Toxin	-0.01	-0.17	-0.64	-0.13	2	1826.34
ATGDFVYMSPFYGYR	HLA-DRB1*01:01	284	298	0.9246	0.32	HLA-DRB1*01:01, HLA-DRB1*08:02, HLA-DRB1*04:01, HLA-DRB1*11:01, HLA-DRB1*04:05, HLA-DPA1*01:03/DPB1*04:01, HLA-DRB5*01:01, HLA-DRB1*15:01, HLA-DPA1*01:03/DPB1*02:01, HLA-DRB1*09:01, HLA-DPA1*02:01/DPB1*01:01, HLA-DRB1*12:01, HLA-DPA1*03:01/DPB1*04:02, HLA-DRB1*07:01, HLA-DQA1*04:01/DQB1*04:02, HLA-DRB4*01:01	284, 284, 284, 284, 284, 284, 284, 284, 284, 284, 284, 284, 284, 284, 284, 284	298, 298, 298, 298, 298, 298, 298, 298, 298, 298, 298, 298, 298, 298, 298, 298	6.81, 104, 64.88, 40.1, 79.61, 195.03, 59.25, 94.49, 175.76, 101.86, 332.89, 380.06, 363.64, 189.93, 265.32, 409.22	0.8, 1.7, 2, 2.2, 2.4, 4.3, 4.6, 6.1, 6.1, 7.1, 8.6, 8.7, 13, 16, 19, 24	PROBABLE NON-ALLERGEN	0.6367 (Probable ANTIGEN)	Non-Toxin	-1.25	-0.02	-0.15	-0.62	0	1774.18
DLNITMLEDHEFVPL	HLA-DRB1*12:01, HLA-DQA1*01:01/DQB1*05:01	668, 668	682, 682	0.7648, 0.0529	0.26, 0.3	HLA-DQA1*01:01/DQB1*05:01, HLA-DQA1*05:01/DQB1*02:01, HLA-DPA1*01:03/DPB1*02:01, HLA-DPA1*01:03/DPB1*04:01, HLA-DPA1*02:01/DPB1*01:01, HLA-DPA1*03:01/DPB1*04:02, HLA-DRB1*12:01	668, 668, 668, 668, 668, 668, 668	682, 682, 682, 682, 682, 682, 682	300.29, 261.38, 89.22, 142.16, 179.7, 230.99, 381.58	2.1, 2.4, 2.9, 3.1, 3.6, 7.5, 8.7	PROBABLE NON-ALLERGEN	1.5027 (Probable ANTIGEN)	Non-Toxin	-1.25	-0.02	0.12	-0.08	-3.5	1786.26
EDHEFVPLEVYTRHE	HLA-DRB5*01:01, HLA-DPA1*02:01/DPB1*05:01	675, 675	689, 689	0.8655, 0.18	0.05, 0.27	HLA-DRB5*01:01, HLA-DRB1*01:01	675, 675	689, 689	87.93, 270.85	7, 45	PROBABLE NON-ALLERGEN	1.0394 (Probable ANTIGEN)	Non-Toxin	-0.98	-0.25	-1.13	0.47	-3	1900.25
FEDRAPVPFEEVIDK	HLA-DPA1*02:01/DPB1*05:01, HLA-DPA1*02:01/DPB1*01:01	181, 181	195, 195	0.2046, 0.2561	0.12, 0.42	HLA-DPA1*02:01/DPB1*01:01, HLA-DPA1*01:03/DPB1*02:01	181, 181	195, 195	236.95, 428.73	5.3, 14	PROBABLE NON-ALLERGEN	0.4940 (Probable ANTIGEN)	Non-Toxin	-1.18	-0.2	-0.59	0.71	-3	1791.19
GLLDYTEVQRRNQLH	HLA-DRB1*11:01	694	708	0.9012	0.44	HLA-DRB1*11:01, HLA-DRB5*01:01	694, 694	708, 708	54.21, 360.33	3.1, 25	PROBABLE NON-ALLERGEN	1.1868 (Probable ANTIGEN)	Non-Toxin	-1.65	-0.34	-1.1	0.17	0.5	1842.28
GQPQYYLATGGFLIA	HLA-DRB1*07:01	431	445	0.8545	0.3	HLA-DRB1*07:01, HLA-DRB1*09:01, HLA-DRB1*01:01, HLA-DPA1*01:03/DPB1*04:01, HLA-DPA1*03:01/DPB1*04:02, HLA-DPA1*01:03/DPB1*02:01, HLA-DPA1*02:01/DPB1*01:01, HLA-DRB5*01:01, HLA-DRB1*04:05, HLA-DRB3*02:02, HLA-DRB1*15:01, HLA-DRB1*04:01, HLA-DRB3*01:01, HLA-DRB1*13:02, HLA-DRB1*11:01, HLA-DRB1*08:02, HLA-DQA1*05:01/DQB1*03:01, HLA-DQA1*04:01/DQB1*04:02	431, 431, 431, 431, 431, 431, 431, 431, 431, 431, 431, 431, 431, 431, 431, 431, 431, 431	445, 445, 445, 445, 445, 445, 445, 445, 445, 445, 445, 445, 445, 445, 445, 445, 445, 445	5.87, 11.79, 4.26, 96.43, 95.06, 75.21, 137.75, 41.49, 88.03, 211.01, 78.83, 132.68, 327.02, 122.77, 223.3, 388.5, 349.69, 263.76	0.03, 0.04, 0.1, 2.2, 2.3, 2.4, 2.4, 2.9, 2.9, 4.3, 5, 5.6, 6.4, 8.6, 13, 13, 18, 19	PROBABLE NON-ALLERGEN	0.4474 (Probable ANTIGEN)	Non-Toxin	-1.22	0.12	0.36	-0.9	0	1599.05
HKARKKGTSALLSSK	HLA-DPA1*02:01/DPB1*14:01	860	874	0.3776	0.12	HLA-DPA1*02:01/DPB1*14:01, HLA-DQA1*01:02/DQB1*06:02, HLA-DRB1*07:01, HLA-DRB1*09:01, HLA-DRB5*01:01, HLA-DQA1*04:01/DQB1*04:02, HLA-DRB1*01:01	860, 860, 860, 860, 860, 860, 860	874, 874, 874, 874, 874, 874, 874	91.3, 437.14, 310.05, 353.67, 361.72, 366.69, 136.59	0.06, 14, 23, 25, 25, 28, 31	PROBABLE NON-ALLERGEN	0.8875 (Probable ANTIGEN)	Non-Toxin	-1.07	-0.39	-1.04	0.69	5.5	1612.12
HLREIKVENADAQFY	HLA-DRB4*01:01	95	109	0.8914	0.08	HLA-DRB4*01:01, HLA-DQA1*05:01/DQB1*02:01, HLA-DRB1*04:01, HLA-DRB1*01:01	95, 95, 95, 95	109, 109, 109, 109	53.03, 389.65, 270.38, 375.04	0.96, 5.2, 13, 52	PROBABLE NON-ALLERGEN	0.9591 (Probable ANTIGEN)	Non-Toxin	-0.59	-0.24	-0.77	0.27	-0.5	1833.25
IDLNITMLEDHEFVP	HLA-DQA1*01:01/DQB1*05:01, HLA-DRB1*12:01	667, 667	681, 681	0.0651, 0.7863	0.2, 0.2	HLA-DQA1*05:01/DQB1*02:01, HLA-DQA1*01:01/DQB1*05:01, HLA-DRB4*01:01	667, 667, 667	681, 681, 681	283.85, 365.37, 492.72	2.8, 2.9, 28	PROBABLE NON-ALLERGEN	1.3527 (Probable ANTIGEN)	Non-Toxin	-1.28	0	0.17	-0.08	-3.5	1786.26
KARKKGTSALLSSKV	HLA-DPA1*02:01/DPB1*14:01	861	875	0.3793	0.11	HLA-DPA1*02:01/DPB1*14:01, HLA-DQA1*01:02/DQB1*06:02, HLA-DRB1*07:01, HLA-DQA1*04:01/DQB1*04:02, HLA-DRB1*01:01, HLA-DRB1*09:01, HLA-DRB5*01:01, HLA-DQA1*05:01/DQB1*03:01, HLA-DRB1*11:01	861, 861, 861, 861, 861, 861, 861, 861, 861	875, 875, 875, 875, 875, 875, 875, 875, 875	68.85, 290.98, 167.61, 224.36, 59.39, 224.01, 244.4, 430.33, 449.97	0.03, 8.7, 14, 16, 17, 17, 19, 21, 22	PROBABLE NON-ALLERGEN	0.9873 (Probable ANTIGEN)	Non-Toxin	-0.82	-0.32	-0.55	0.63	5	1574.11
LHDLRFADIDTVIRA	HLA-DRB4*01:01	707	721	0.6956	0.3	HLA-DRB4*01:01, HLA-DQA1*05:01/DQB1*02:01, HLA-DRB3*01:01, HLA-DRB5*01:01, HLA-DPA1*03:01/DPB1*04:02, HLA-DPA1*02:01/DPB1*01:01, HLA-DRB1*04:01, HLA-DPA1*01:03/DPB1*02:01, HLA-DRB1*04:05, HLA-DRB1*13:02, HLA-DRB1*09:01, HLA-DRB1*01:01	707, 707, 707, 707, 707, 707, 707, 707, 707, 707, 707, 707	721, 721, 721, 721, 721, 721, 721, 721, 721, 721, 721, 721	50.37, 282.7, 454.98, 124.34, 353.63, 421.16, 269.82, 400.32, 329.52, 321.59, 301.24, 174.9	0.86, 2.8, 8, 10, 12, 12, 13, 13, 16, 19, 22, 36	PROBABLE NON-ALLERGEN	1.2553 (Probable ANTIGEN)	Non-Toxin	-0.75	-0.14	0.25	0.13	-0.5	1755.22
LLDYTEVQRRNQLHD	HLA-DRB1*11:01	695	709	0.9479	0.13	HLA-DRB1*11:01, HLA-DRB5*01:01	695, 695	709, 709	78.46, 470.92	4.6, 29	PROBABLE NON-ALLERGEN	1.0940 (Probable ANTIGEN)	Non-Toxin	-1.77	-0.4	-1.31	0.37	-0.5	1900.31
LREIKVENADAQFYV	HLA-DRB4*01:01	96	110	0.8973	0.08	HLA-DRB4*01:01, HLA-DQA1*05:01/DQB1*02:01, HLA-DRB1*03:01, HLA-DRB1*04:01, HLA-DRB1*13:02, HLA-DRB1*01:01	96, 96, 96, 96, 96, 96	110, 110, 110, 110, 110, 110	41.81, 316.65, 431.37, 196.61, 330.74, 313.97	0.49, 3.6, 9, 9.2, 20, 48	PROBABLE NON-ALLERGEN	0.7417 (Probable ANTIGEN)	Non-Toxin	-0.74	-0.18	-0.27	0.2	-1	1795.24
PPPDANATVAAGHAT	HLA-DQA1*01:02/DQB1*06:02	77	91	0.7159	0.3	HLA-DQA1*05:01/DQB1*03:01, HLA-DQA1*01:02/DQB1*06:02	77, 77	91, 91	130.71, 309.43	8.1, 9.4	PROBABLE NON-ALLERGEN	0.6905 (Probable ANTIGEN)	Non-Toxin	-0.47	-0.03	-0.24	-0.14	-0.5	1389.68
PRNATPAPLREAPSA	HLA-DQA1*01:02/DQB1*06:02	470	484	0.6715	0.48	HLA-DQA1*01:02/DQB1*06:02, HLA-DQA1*05:01/DQB1*03:01	470, 470	484, 484	387.34, 302.4	12, 17	PROBABLE NON-ALLERGEN	0.6110 (Probable ANTIGEN)	Non-Toxin	-1.06	-0.26	-0.86	0.35	1	1547.92
QLHDLRFADIDTVIR	HLA-DRB4*01:01	706	720	0.6053	0.43	HLA-DRB4*01:01, HLA-DQA1*05:01/DQB1*02:01, HLA-DQA1*01:01/DQB1*05:01, HLA-DPA1*01:03/DPB1*04:01, HLA-DPA1*01:03/DPB1*02:01, HLA-DPA1*02:01/DPB1*01:01, HLA-DPA1*03:01/DPB1*04:02, HLA-DRB1*04:05, HLA-DRB1*04:01, HLA-DRB5*01:01, HLA-DRB1*09:01, HLA-DRB1*13:02, HLA-DRB1*01:01	706, 706, 706, 706, 706, 706, 706, 706, 706, 706, 706, 706, 706	720, 720, 720, 720, 720, 720, 720, 720, 720, 720, 720, 720, 720	64.87, 276.95, 465.93, 205.68, 156.87, 255.88, 229.79, 428.27, 463.51, 363.65, 357.51, 492.84, 254.8	1.6, 2.7, 4, 4.5, 5.4, 6, 7.5, 21, 21, 25, 26, 26, 44	PROBABLE NON-ALLERGEN	1.2788 (Probable ANTIGEN)	Non-Toxin	-0.97	-0.2	-0.1	0.17	-0.5	1812.28
QRRNQLHDLRFADID	HLA-DPA1*01:03/DPB1*04:01	702	716	0.4828	0.42	HLA-DPA1*01:03/DPB1*04:01, HLA-DPA1*01:03/DPB1*02:01, HLA-DPA1*02:01/DPB1*01:01, HLA-DPA1*03:01/DPB1*04:02, HLA-DQA1*01:02/DQB1*06:02, HLA-DQA1*04:01/DQB1*04:02	702, 702, 702, 702, 702, 702	716, 716, 716, 716, 716, 716	98.85, 97.43, 193.73, 247.35, 404.97, 376.04	2.2, 3.2, 4, 8.1, 13, 28	PROBABLE NON-ALLERGEN	1.8815 (Probable ANTIGEN)	Non-Toxin	-1.38	-0.48	-1.4	0.65	0.5	1897.3
RAHLREIKVENADAQ	HLA-DRB4*01:01	93	107	0.7116	0.26	HLA-DRB4*01:01, HLA-DRB1*04:01, HLA-DRB1*01:01	93, 93, 93	107, 107, 107	122.36, 368.86, 253.32	4.7, 17, 44	PROBABLE NON-ALLERGEN	0.8325 (Probable ANTIGEN)	Non-Toxin	-0.45	-0.38	-1.05	0.75	0.5	1750.16
REIKVENADAQFYVC	HLA-DRB4*01:01	97	111	0.8219	0.14	HLA-DRB4*01:01, HLA-DQA1*05:01/DQB1*02:01, HLA-DRB1*04:01, HLA-DRB1*13:02	97, 97, 97, 97	111, 111, 111, 111	63.02, 411.71, 367.62, 473.16	1.5, 5.6, 17, 25	PROBABLE NON-ALLERGEN	0.4900 (Probable ANTIGEN)	Non-Toxin	-0.69	-0.21	-0.36	0.25	-1	1785.21
RLQFTYNHIQRHVND	HLA-DRB3*02:02	501	515	0.7272	0.3	HLA-DRB3*02:02, HLA-DRB1*11:01, HLA-DRB1*04:01, HLA-DRB1*13:02, HLA-DRB1*08:02, HLA-DRB5*01:01, HLA-DQA1*04:01/DQB1*04:02, HLA-DRB1*04:05, HLA-DPA1*01:03/DPB1*02:01, HLA-DRB4*01:01, HLA-DPA1*03:01/DPB1*04:02, HLA-DRB1*07:01, HLA-DRB1*15:01, HLA-DRB1*09:01, HLA-DRB1*01:01	501, 501, 501, 501, 501, 501, 501, 501, 501, 501, 501, 501, 501, 501, 501	515, 515, 515, 515, 515, 515, 515, 515, 515, 515, 515, 515, 515, 515, 515	31.69, 64.14, 135.37, 84.17, 234.5, 133.39, 175.18, 219.61, 327.6, 237.87, 375.98, 184.81, 293.45, 317.75, 130.02	0.91, 3.8, 5.8, 6, 6.6, 11, 11, 11, 11, 13, 13, 16, 19, 24, 30	PROBABLE NON-ALLERGEN	0.4828 (Probable ANTIGEN)	Non-Toxin	-0.89	-0.36	-1.31	-0.1	2	1941.37
RNKARYSPLHNEDEA	HLA-DRB1*04:05	883	897	0.9303	0.17	HLA-DRB1*04:05	883	897	163.36	7.3	PROBABLE NON-ALLERGEN	0.9241 (Probable ANTIGEN)	Non-Toxin	-0.49	-0.5	-1.99	0.87	0.5	1800.12
RNQLHDLRFADIDTV	HLA-DPA1*01:03/DPB1*04:01, HLA-DPA1*02:01/DPB1*01:01, HLA-DPA1*03:01/DPB1*04:02	704, 704, 704	718, 718, 718	0.5778, 0.2605, 0.3916	0.26, 0.39, 0.39	HLA-DPA1*01:03/DPB1*02:01, HLA-DPA1*01:03/DPB1*04:01, HLA-DPA1*02:01/DPB1*01:01, HLA-DPA1*03:01/DPB1*04:02, HLA-DQA1*05:01/DQB1*02:01, HLA-DRB4*01:01, HLA-DQA1*04:01/DQB1*04:02	704, 704, 704, 704, 704, 704, 704	718, 718, 718, 718, 718, 718, 718	59.64, 76.48, 145.33, 161.06, 373.8, 279.38, 384.85	1.8, 1.8, 2.6, 4.9, 4.9, 16, 29	PROBABLE NON-ALLERGEN	1.4370 (Probable ANTIGEN)	Non-Toxin	-1.1	-0.29	-0.63	0.31	-0.5	1813.22
RRNQLHDLRFADIDT	HLA-DPA1*01:03/DPB1*04:01, HLA-DPA1*02:01/DPB1*01:01, HLA-DPA1*03:01/DPB1*04:02	703, 703, 703	717, 717, 717	0.5767, 0.2607, 0.3802	0.26, 0.38, 0.45	HLA-DPA1*01:03/DPB1*04:01, HLA-DPA1*01:03/DPB1*02:01, HLA-DPA1*02:01/DPB1*01:01, HLA-DPA1*03:01/DPB1*04:02, HLA-DQA1*01:02/DQB1*06:02, HLA-DQA1*04:01/DQB1*04:02	703, 703, 703, 703, 703, 703	717, 717, 717, 717, 717, 717	100.88, 85.07, 196.63, 235.98, 482.95, 384.91	2.2, 2.7, 4.1, 7.6, 16, 29	PROBABLE NON-ALLERGEN	1.4853 (Probable ANTIGEN)	Non-Toxin	-1.2	-0.45	-1.21	0.61	0.5	1870.27
SVERIKTTSSIEFAR	HLA-DRB1*07:01	487	501	0.8702	0.26	HLA-DRB1*07:01, HLA-DRB1*13:02, HLA-DRB1*12:01, HLA-DPA1*02:01/DPB1*01:01, HLA-DRB1*09:01, HLA-DQA1*01:02/DQB1*06:02, HLA-DRB1*04:01, HLA-DRB1*04:05, HLA-DRB1*15:01, HLA-DQA1*04:01/DQB1*04:02, HLA-DRB1*01:01	487, 487, 487, 487, 487, 487, 487, 487, 487, 487, 487	501, 501, 501, 501, 501, 501, 501, 501, 501, 501, 501	31.26, 106.53, 356.29, 490.82, 192.84, 454.29, 327.95, 331.53, 308.24, 499.63, 214.02	2.3, 7.5, 7.9, 14, 15, 15, 16, 16, 20, 37, 40	PROBABLE NON-ALLERGEN	0.6576 (Probable ANTIGEN)	Non-Toxin	-1.42	-0.28	-0.39	0.47	1	1724.15
TNMVLRKRNKARYSP	HLA-DRB1*13:02	876	890	0.6768	0.45	HLA-DRB1*11:01, HLA-DRB5*01:01, HLA-DRB1*13:02, HLA-DRB4*01:01	876, 876, 876, 876	890, 890, 890, 890	68.45, 131.34, 198.46, 276.84	4, 11, 13, 16	PROBABLE NON-ALLERGEN	1.0582 (Probable ANTIGEN)	Non-Toxin	-0.63	-0.51	-1.4	0.53	5	1834.38
VAATVAANGGPASRP	HLA-DRB3*02:02	36	50	0.6944	0.37	HLA-DRB3*02:02, HLA-DQA1*05:01/DQB1*03:01	36, 36	50, 50	167.82, 111.7	3.5, 7	PROBABLE NON-ALLERGEN	0.7067 (Probable ANTIGEN)	Non-Toxin	-1.08	-0.02	0.26	-0.16	1	1338.68
VAAVASAAPAAPAAP	HLA-DQA1*05:01/DQB1*03:01	16	30	0.8333	0.25	HLA-DQA1*05:01/DQB1*03:01, HLA-DQA1*01:02/DQB1*06:02, HLA-DQA1*04:01/DQB1*04:02, HLA-DRB1*09:01, HLA-DRB1*01:01	16, 16, 16, 16, 16	30, 30, 30, 30, 30	10.45, 95.41, 246.85, 334.9, 187.53	0.08, 2.1, 18, 24, 38	PROBABLE NON-ALLERGEN	0.4800 (Probable ANTIGEN)	Non-Toxin	-1.1	0.19	1.27	-0.48	0	1234.59
VERIKTTSSIEFARL	HLA-DRB1*07:01	488	502	0.8263	0.41	HLA-DRB1*07:01, HLA-DPA1*02:01/DPB1*01:01, HLA-DPA1*01:03/DPB1*04:01, HLA-DRB1*12:01, HLA-DRB1*13:02, HLA-DPA1*03:01/DPB1*04:02, HLA-DPA1*01:03/DPB1*02:01, HLA-DQA1*01:02/DQB1*06:02, HLA-DRB1*09:01, HLA-DRB1*15:01, HLA-DRB1*04:05, HLA-DRB1*04:01, HLA-DRB5*01:01, HLA-DQA1*04:01/DQB1*04:02, HLA-DRB1*01:01	488, 488, 488, 488, 488, 488, 488, 488, 488, 488, 488, 488, 488, 488, 488	502, 502, 502, 502, 502, 502, 502, 502, 502, 502, 502, 502, 502, 502, 502	23, 141.38, 162.94, 234.14, 75.03, 179.18, 177.62, 324.94, 153.48, 193.47, 320.51, 422.02, 471.24, 444.03, 169.59	1.5, 2.5, 3.6, 4.5, 5.3, 5.6, 6.2, 9.9, 12, 13, 16, 19, 29, 33, 36	PROBABLE NON-ALLERGEN	0.7032 (Probable ANTIGEN)	Non-Toxin	-1.51	-0.22	-0.09	0.33	1	1750.24
VTNMVLRKRNKARYS	HLA-DRB1*13:02	875	889	0.6869	0.41	HLA-DRB1*11:01, HLA-DRB5*01:01, HLA-DRB4*01:01, HLA-DRB1*13:02, HLA-DRB1*08:02, HLA-DRB1*15:01, HLA-DQA1*04:01/DQB1*04:02	875, 875, 875, 875, 875, 875, 875	889, 889, 889, 889, 889, 889, 889	42.13, 83.3, 185.58, 161.82, 408.97, 487.37, 485.57	2.3, 6.6, 8.9, 11, 14, 28, 36	PROBABLE NON-ALLERGEN	0.7620 (Probable ANTIGEN)	Non-Toxin	-0.77	-0.47	-1.01	0.43	5	1836.4

[truncated: 10 more sheets: MHCII_ICP0_Epitopes, MHCII_ICP0_Final Epitopes, MHCII_RIR1_Epitopes, MHCII_RIR1_Final Epitopes, MHCII_VP23_Epitopes, MHCII_VP23_Final Epitopes, B cell_gB_Epitopes, B cell_ICP0_Epitopes, B cell_RIR1_Epitopes, B cell_VP23_Epitopes]
