# Supplementary material for: Reverse vaccinology-based design of multivalent multiepitope mRNA vaccines targeting key viral proteins of Herpes Simplex Virus type-2
Source: Front Immunol. 2025 May 20;16:1586271. doi: 10.3389/fimmu.2025.1586271 (PMC12130045; doi:10.3389/fimmu.2025.1586271)
Supplement: Supplementary file 1 [file DataSheet1.zip › Supplementary Data_22-04-2025/Supplementary Data 12B.txt]

List of protein-ligand interactions
-----------------------------------

                 PDB code: dgg5   Ligand LYS-GLU-VAL-ASP-LEU-ASP-PHE-GLY-LEU
                 -----------------------------------------------------------


Hydrogen bonds
--------------

       <----- A T O M   1 ----->      <----- A T O M   2 ----->

       Atom Atom Res  Res             Atom Atom Res  Res
        no. name name no.  Chain       no. name name no.  Chain  Distance
  1.    624  NE  ARG   62    A   -->    55  OD1 ASP    6    A      2.95
  2.    630  NH2 ARG   62    A   -->    20  OE1 GLU    2    A      2.72
  3.   1004  NH1 ARG   97    A   -->    75  O   GLY    8    A      3.25
  4.   1004  NH1 ARG   97    A   -->    84  O   LEU    9    A      2.72
  5.   1007  NH2 ARG   97    A   -->    75  O   GLY    8    A      2.71
  6.   1670  OE1 GLU  166    A   <--     8  NZ  LYS    1    A      2.50

Non-bonded contacts
-------------------

       <----- A T O M   1 ----->      <----- A T O M   2 ----->

       Atom Atom Res  Res             Atom Atom Res  Res
        no. name name no.  Chain       no. name name no.  Chain  Distance
  1.     68  CE2 TYR    7    A   ---    82  CD2 LEU    9    A      3.83
  2.     94  CE2 TYR    9    A   ---    84  O   LEU    9    A      3.58
  3.     95  CZ  TYR    9    A   ---    84  O   LEU    9    A      3.61
  4.     96  OH  TYR    9    A   ---    78  CA  LEU    9    A      3.48
  5.     96  OH  TYR    9    A   ---    83  C   LEU    9    A      2.93
  6.     96  OH  TYR    9    A   ---    84  O   LEU    9    A      2.95
  7.     96  OH  TYR    9    A   ---    79  CB  LEU    9    A      3.57
  8.    624  NE  ARG   62    A   ---    54  CG  ASP    6    A      3.88
  9.    624  NE  ARG   62    A   ---    55  OD1 ASP    6    A      2.95
 10.    626  CZ  ARG   62    A   ---    19  CD  GLU    2    A      3.64
 11.    626  CZ  ARG   62    A   ---    20  OE1 GLU    2    A      3.15
 12.    626  CZ  ARG   62    A   ---    21  OE2 GLU    2    A      3.74
 13.    626  CZ  ARG   62    A   ---    55  OD1 ASP    6    A      3.37
 14.    626  CZ  ARG   62    A   ---    56  OD2 ASP    6    A      3.74
 15.    627  NH1 ARG   62    A   ---    19  CD  GLU    2    A      3.02
 16.    627  NH1 ARG   62    A   ---    20  OE1 GLU    2    A      2.75
 17.    627  NH1 ARG   62    A   ---    21  OE2 GLU    2    A      2.77
 18.    630  NH2 ARG   62    A   ---    23  O   GLU    2    A      3.49
 19.    630  NH2 ARG   62    A   ---    19  CD  GLU    2    A      3.41
 20.    630  NH2 ARG   62    A   ---    20  OE1 GLU    2    A      2.72
 21.    630  NH2 ARG   62    A   ---    54  CG  ASP    6    A      3.19
 22.    630  NH2 ARG   62    A   ---    55  OD1 ASP    6    A      2.92
 23.    630  NH2 ARG   62    A   ---    56  OD2 ASP    6    A      2.70
 24.    641  OE1 GLU   63    A   ---    82  CD2 LEU    9    A      3.24
 25.    671  CG1 ILE   66    A   ---    52  CA  ASP    6    A      3.87
 26.    670  CG2 ILE   66    A   ---    58  O   ASP    6    A      3.82
 27.    670  CG2 ILE   66    A   ---    79  CB  LEU    9    A      3.57
 28.    672  CD1 ILE   66    A   ---    52  CA  ASP    6    A      3.73
 29.    672  CD1 ILE   66    A   ---    55  OD1 ASP    6    A      3.89
 30.    710  OD1 ASN   70    A   ---    83  C   LEU    9    A      3.65
 31.    710  OD1 ASN   70    A   ---    84  O   LEU    9    A      3.74
 32.   1003  CZ  ARG   97    A   ---    75  O   GLY    8    A      3.39
 33.   1003  CZ  ARG   97    A   ---    84  O   LEU    9    A      3.87
 34.   1004  NH1 ARG   97    A   ---    75  O   GLY    8    A      3.25
 35.   1004  NH1 ARG   97    A   ---    83  C   LEU    9    A      3.86
 36.   1004  NH1 ARG   97    A   ---    84  O   LEU    9    A      2.72
 37.   1007  NH2 ARG   97    A   ---    75  O   GLY    8    A      2.71
 38.   1029  CE2 TYR   99    A   ---    75  O   GLY    8    A      3.85
 39.   1029  CE2 TYR   99    A   ---    78  CA  LEU    9    A      3.76
 40.   1029  CE2 TYR   99    A   ---    80  CG  LEU    9    A      3.73
 41.   1029  CE2 TYR   99    A   ---    81  CD1 LEU    9    A      3.70
 42.   1030  CZ  TYR   99    A   ---    78  CA  LEU    9    A      3.58
 43.   1030  CZ  TYR   99    A   ---    80  CG  LEU    9    A      3.86
 44.   1031  OH  TYR   99    A   ---    78  CA  LEU    9    A      3.22
 45.   1031  OH  TYR   99    A   ---    83  C   LEU    9    A      3.80
 46.   1031  OH  TYR   99    A   ---    79  CB  LEU    9    A      3.32
 47.   1031  OH  TYR   99    A   ---    80  CG  LEU    9    A      3.10
 48.   1561  CB  GLN  155    A   ---    67  CE2 PHE    7    A      3.79
 49.   1563  CD  GLN  155    A   ---    67  CE2 PHE    7    A      3.89
 50.   1564  OE1 GLN  155    A   ---    66  CE1 PHE    7    A      3.85
 51.   1564  OE1 GLN  155    A   ---    67  CE2 PHE    7    A      3.18
 52.   1564  OE1 GLN  155    A   ---    68  CZ  PHE    7    A      3.08
 53.   1600  C   ALA  158    A   ---    38  OD2 ASP    4    A      3.17
 54.   1601  O   ALA  158    A   ---    38  OD2 ASP    4    A      2.95
 55.   1599  CB  ALA  158    A   ---    38  OD2 ASP    4    A      3.75
 56.   1602  N   TYR  159    A   ---    38  OD2 ASP    4    A      3.41
 57.   1604  CA  TYR  159    A   ---    35  CB  ASP    4    A      3.66
 58.   1604  CA  TYR  159    A   ---    38  OD2 ASP    4    A      3.50
 59.   1605  CB  TYR  159    A   ---    39  C   ASP    4    A      3.83
 60.   1605  CB  TYR  159    A   ---    40  O   ASP    4    A      3.46
 61.   1605  CB  TYR  159    A   ---    35  CB  ASP    4    A      3.80
 62.   1606  CG  TYR  159    A   ---    39  C   ASP    4    A      3.78
 63.   1606  CG  TYR  159    A   ---    40  O   ASP    4    A      3.35
 64.   1607  CD1 TYR  159    A   ---    39  C   ASP    4    A      3.35
 65.   1607  CD1 TYR  159    A   ---    40  O   ASP    4    A      3.32
 66.   1607  CD1 TYR  159    A   ---    35  CB  ASP    4    A      3.66
 67.   1607  CD1 TYR  159    A   ---    41  N   LEU    5    A      3.54
 68.   1607  CD1 TYR  159    A   ---    43  CA  LEU    5    A      3.78
 69.   1608  CE1 TYR  159    A   ---    43  CA  LEU    5    A      3.75
 70.   1608  CE1 TYR  159    A   ---    46  CD1 LEU    5    A      3.79
 71.   1610  CE2 TYR  159    A   ---    81  CD1 LEU    9    A      3.89
 72.   1611  CZ  TYR  159    A   ---    81  CD1 LEU    9    A      3.55
 73.   1612  OH  TYR  159    A   ---    81  CD1 LEU    9    A      3.32
 74.   1634  O   GLU  161    A   ---     8  NZ  LYS    1    A      3.44
 75.   1637  CA  GLY  162    A   ---     5  CG  LYS    1    A      3.64
 76.   1637  CA  GLY  162    A   ---     8  NZ  LYS    1    A      3.16
 77.   1644  CG  LEU  163    A   ---    13  O   LYS    1    A      3.88
 78.   1645  CD1 LEU  163    A   ---    13  O   LYS    1    A      3.48
 79.   1646  CD2 LEU  163    A   ---    13  O   LYS    1    A      3.73
 80.   1646  CD2 LEU  163    A   ---    16  CA  GLU    2    A      3.73
 81.   1646  CD2 LEU  163    A   ---    23  O   GLU    2    A      3.26
 82.   1646  CD2 LEU  163    A   ---    20  OE1 GLU    2    A      3.73
 83.   1646  CD2 LEU  163    A   ---    44  CB  LEU    5    A      3.55
 84.   1669  CD  GLU  166    A   ---     8  NZ  LYS    1    A      2.96
 85.   1670  OE1 GLU  166    A   ---     4  CB  LYS    1    A      3.86
 86.   1670  OE1 GLU  166    A   ---     5  CG  LYS    1    A      3.41
 87.   1670  OE1 GLU  166    A   ---     6  CD  LYS    1    A      3.27
 88.   1670  OE1 GLU  166    A   ---     7  CE  LYS    1    A      3.44
 89.   1670  OE1 GLU  166    A   ---     8  NZ  LYS    1    A      2.50
 90.   1671  OE2 GLU  166    A   ---     7  CE  LYS    1    A      3.89
 91.   1671  OE2 GLU  166    A   ---     8  NZ  LYS    1    A      2.70

Number of hydrogen bonds:          6

Number of non-bonded contacts:    91


		
		PDB code: dex1   Ligand ARG-THR-ALA-PRO-ARG-SER-LEU-SER-LEU
                 -----------------------------------------------------------


Hydrogen bonds
--------------

       <----- A T O M   1 ----->      <----- A T O M   2 ----->

       Atom Atom Res  Res             Atom Atom Res  Res
        no. name name no.  Chain       no. name name no.  Chain  Distance
  1.     70  OH  TYR    7    A   <--    13  NH2 ARG    1    C      2.67
  2.    578  OH  TYR   59    A   <--    13  NH2 ARG    1    C      2.65
  3.    654  ND2 ASN   66    A   -->    22  OG1 THR    2    C      2.90
  4.   1437  NZ  LYS  146    A   -->    90  O   LEU    9    C      2.66
  5.   1452  NE1 TRP  147    A   -->    64  O   SER    6    C      2.96
  6.   1528  OE1 GLN  155    A   <--    61  OG  SER    6    C      2.99

Non-bonded contacts
-------------------

       <----- A T O M   1 ----->      <----- A T O M   2 ----->

       Atom Atom Res  Res             Atom Atom Res  Res
        no. name name no.  Chain       no. name name no.  Chain  Distance
  1.     65  CD1 TYR    7    A   ---     7  NE  ARG    1    C      3.90
  2.     66  CE1 TYR    7    A   ---     7  NE  ARG    1    C      3.24
  3.     66  CE1 TYR    7    A   ---     9  CZ  ARG    1    C      3.41
  4.     66  CE1 TYR    7    A   ---    13  NH2 ARG    1    C      3.34
  5.     69  CZ  TYR    7    A   ---     7  NE  ARG    1    C      3.23
  6.     69  CZ  TYR    7    A   ---     9  CZ  ARG    1    C      3.62
  7.     69  CZ  TYR    7    A   ---    13  NH2 ARG    1    C      3.33
  8.     70  OH  TYR    7    A   ---     7  NE  ARG    1    C      3.33
  9.     70  OH  TYR    7    A   ---     9  CZ  ARG    1    C      3.39
 10.     70  OH  TYR    7    A   ---    13  NH2 ARG    1    C      2.67
 11.     96  OH  TYR    9    A   ---     4  CB  ARG    1    C      3.69
 12.    443  CE  MET   45    A   ---    10  NH1 ARG    1    C      3.52
 13.    578  OH  TYR   59    A   ---     9  CZ  ARG    1    C      3.56
 14.    578  OH  TYR   59    A   ---    13  NH2 ARG    1    C      2.65
 15.    615  CB  GLU   63    A   ---    10  NH1 ARG    1    C      3.53
 16.    616  CG  GLU   63    A   ---    10  NH1 ARG    1    C      3.46
 17.    617  CD  GLU   63    A   ---     7  NE  ARG    1    C      3.78
 18.    617  CD  GLU   63    A   ---     9  CZ  ARG    1    C      3.23
 19.    617  CD  GLU   63    A   ---    10  NH1 ARG    1    C      2.84
 20.    617  CD  GLU   63    A   ---    13  NH2 ARG    1    C      3.77
 21.    618  OE1 GLU   63    A   ---     6  CD  ARG    1    C      3.29
 22.    618  OE1 GLU   63    A   ---     7  NE  ARG    1    C      3.56
 23.    618  OE1 GLU   63    A   ---     9  CZ  ARG    1    C      3.34
 24.    618  OE1 GLU   63    A   ---    10  NH1 ARG    1    C      2.85
 25.    619  OE2 GLU   63    A   ---     7  NE  ARG    1    C      3.44
 26.    619  OE2 GLU   63    A   ---     9  CZ  ARG    1    C      2.92
 27.    619  OE2 GLU   63    A   ---    10  NH1 ARG    1    C      3.03
 28.    619  OE2 GLU   63    A   ---    13  NH2 ARG    1    C      3.13
 29.    652  CG  ASN   66    A   ---    22  OG1 THR    2    C      3.72
 30.    653  OD1 ASN   66    A   ---    20  CA  THR    2    C      3.78
 31.    653  OD1 ASN   66    A   ---    22  OG1 THR    2    C      3.79
 32.    654  ND2 ASN   66    A   ---    16  C   ARG    1    C      3.85
 33.    654  ND2 ASN   66    A   ---     4  CB  ARG    1    C      3.53
 34.    654  ND2 ASN   66    A   ---    18  N   THR    2    C      3.34
 35.    654  ND2 ASN   66    A   ---    20  CA  THR    2    C      3.88
 36.    654  ND2 ASN   66    A   ---    21  CB  THR    2    C      3.86
 37.    654  ND2 ASN   66    A   ---    22  OG1 THR    2    C      2.90
 38.    665  CE  MET   67    A   ---     6  CD  ARG    1    C      3.90
 39.    691  OG  SER   70    A   ---    43  CB  ARG    5    C      3.84
 40.    717  OG1 THR   73    A   ---    44  CG  ARG    5    C      3.67
 41.    719  CG2 THR   73    A   ---    56  O   ARG    5    C      3.76
 42.    719  CG2 THR   73    A   ---    77  CB  SER    8    C      3.48
 43.    728  CE1 TYR   74    A   ---    76  CA  SER    8    C      3.55
 44.    728  CE1 TYR   74    A   ---    77  CB  SER    8    C      3.53
 45.    728  CE1 TYR   74    A   ---    78  OG  SER    8    C      3.69
 46.    730  CE2 TYR   74    A   ---    77  CB  SER    8    C      3.80
 47.    730  CE2 TYR   74    A   ---    78  OG  SER    8    C      3.19
 48.    731  CZ  TYR   74    A   ---    76  CA  SER    8    C      3.68
 49.    731  CZ  TYR   74    A   ---    77  CB  SER    8    C      3.38
 50.    731  CZ  TYR   74    A   ---    78  OG  SER    8    C      2.97
 51.    732  OH  TYR   74    A   ---    39  O   PRO    4    C      3.49
 52.    732  OH  TYR   74    A   ---    74  N   SER    8    C      3.68
 53.    732  OH  TYR   74    A   ---    76  CA  SER    8    C      3.59
 54.    732  OH  TYR   74    A   ---    77  CB  SER    8    C      3.59
 55.    732  OH  TYR   74    A   ---    78  OG  SER    8    C      2.89
 56.    766  CB  ASN   77    A   ---    81  O   SER    8    C      3.21
 57.    767  CG  ASN   77    A   ---    80  C   SER    8    C      3.56
 58.    767  CG  ASN   77    A   ---    81  O   SER    8    C      2.78
 59.    767  CG  ASN   77    A   ---    84  CA  LEU    9    C      3.49
 60.    767  CG  ASN   77    A   ---    89  C   LEU    9    C      3.62
 61.    768  OD1 ASN   77    A   ---    80  C   SER    8    C      3.86
 62.    768  OD1 ASN   77    A   ---    81  O   SER    8    C      3.07
 63.    768  OD1 ASN   77    A   ---    84  CA  LEU    9    C      3.16
 64.    768  OD1 ASN   77    A   ---    89  C   LEU    9    C      2.88
 65.    768  OD1 ASN   77    A   ---    90  O   LEU    9    C      3.24
 66.    769  ND2 ASN   77    A   ---    80  C   SER    8    C      3.44
 67.    769  ND2 ASN   77    A   ---    81  O   SER    8    C      3.08
 68.    769  ND2 ASN   77    A   ---    82  N   LEU    9    C      3.67
 69.    769  ND2 ASN   77    A   ---    84  CA  LEU    9    C      3.36
 70.    769  ND2 ASN   77    A   ---    88  CD2 LEU    9    C      3.81
 71.    993  CD1 TYR   99    A   ---    36  CB  PRO    4    C      3.78
 72.    993  CD1 TYR   99    A   ---    37  CG  PRO    4    C      3.88
 73.    995  CD2 TYR   99    A   ---    37  CG  PRO    4    C      3.78
 74.    994  CE1 TYR   99    A   ---    37  CG  PRO    4    C      3.58
 75.    996  CE2 TYR   99    A   ---    37  CG  PRO    4    C      3.49
 76.    997  CZ  TYR   99    A   ---    37  CG  PRO    4    C      3.38
 77.    998  OH  TYR   99    A   ---     3  CA  ARG    1    C      3.58
 78.    998  OH  TYR   99    A   ---     4  CB  ARG    1    C      3.52
 79.    998  OH  TYR   99    A   ---     5  CG  ARG    1    C      3.20
 80.    998  OH  TYR   99    A   ---     6  CD  ARG    1    C      3.73
 81.   1134  O   ASP  114    A   ---    70  CD1 LEU    7    C      3.60
 82.   1129  CB  ASP  114    A   ---    70  CD1 LEU    7    C      3.79
 83.   1130  CG  ASP  114    A   ---    69  CG  LEU    7    C      3.88
 84.   1130  CG  ASP  114    A   ---    70  CD1 LEU    7    C      3.52
 85.   1130  CG  ASP  114    A   ---    71  CD2 LEU    7    C      3.77
 86.   1131  OD1 ASP  114    A   ---    69  CG  LEU    7    C      3.81
 87.   1131  OD1 ASP  114    A   ---    70  CD1 LEU    7    C      3.72
 88.   1131  OD1 ASP  114    A   ---    71  CD2 LEU    7    C      3.22
 89.   1132  OD2 ASP  114    A   ---    35  CA  PRO    4    C      3.58
 90.   1132  OD2 ASP  114    A   ---    36  CB  PRO    4    C      3.32
 91.   1132  OD2 ASP  114    A   ---    68  CB  LEU    7    C      3.56
 92.   1132  OD2 ASP  114    A   ---    70  CD1 LEU    7    C      3.78
 93.   1151  OG  SER  116    A   ---    71  CD2 LEU    7    C      3.75
 94.   1316  CZ3 TRP  133    A   ---    70  CD1 LEU    7    C      3.39
 95.   1398  CG2 THR  143    A   ---    89  C   LEU    9    C      3.68
 96.   1398  CG2 THR  143    A   ---    90  O   LEU    9    C      3.41
 97.   1435  CD  LYS  146    A   ---    90  O   LEU    9    C      3.50
 98.   1436  CE  LYS  146    A   ---    90  O   LEU    9    C      3.65
 99.   1437  NZ  LYS  146    A   ---    89  C   LEU    9    C      3.83
100.   1437  NZ  LYS  146    A   ---    90  O   LEU    9    C      2.66
101.   1451  CD1 TRP  147    A   ---    64  O   SER    6    C      3.89
102.   1452  NE1 TRP  147    A   ---    64  O   SER    6    C      2.96
103.   1452  NE1 TRP  147    A   ---    84  CA  LEU    9    C      3.87
104.   1452  NE1 TRP  147    A   ---    89  C   LEU    9    C      3.85
105.   1452  NE1 TRP  147    A   ---    85  CB  LEU    9    C      3.41
106.   1449  CE2 TRP  147    A   ---    64  O   SER    6    C      3.48
107.   1449  CE2 TRP  147    A   ---    67  CA  LEU    7    C      3.85
108.   1454  CZ2 TRP  147    A   ---    64  O   SER    6    C      3.71
109.   1454  CZ2 TRP  147    A   ---    67  CA  LEU    7    C      3.38
110.   1454  CZ2 TRP  147    A   ---    72  C   LEU    7    C      3.23
111.   1454  CZ2 TRP  147    A   ---    73  O   LEU    7    C      2.80
112.   1454  CZ2 TRP  147    A   ---    82  N   LEU    9    C      3.70
113.   1454  CZ2 TRP  147    A   ---    89  C   LEU    9    C      3.60
114.   1456  CH2 TRP  147    A   ---    67  CA  LEU    7    C      3.81
115.   1456  CH2 TRP  147    A   ---    72  C   LEU    7    C      3.72
116.   1456  CH2 TRP  147    A   ---    73  O   LEU    7    C      3.01
117.   1456  CH2 TRP  147    A   ---    69  CG  LEU    7    C      3.53
118.   1502  CG1 VAL  152    A   ---    60  CB  SER    6    C      3.62
119.   1528  OE1 GLN  155    A   ---    60  CB  SER    6    C      3.65
120.   1528  OE1 GLN  155    A   ---    61  OG  SER    6    C      2.99
121.   1540  CD2 LEU  156    A   ---    31  C   ALA    3    C      3.54
122.   1540  CD2 LEU  156    A   ---    32  O   ALA    3    C      3.62
123.   1540  CD2 LEU  156    A   ---    30  CB  ALA    3    C      3.88
124.   1540  CD2 LEU  156    A   ---    33  N   PRO    4    C      3.51
125.   1540  CD2 LEU  156    A   ---    35  CA  PRO    4    C      3.81
126.   1569  CB  TYR  159    A   ---    30  CB  ALA    3    C      3.68
127.   1572  CE1 TYR  159    A   ---     1  N   ARG    1    C      3.26
128.   1575  CZ  TYR  159    A   ---     1  N   ARG    1    C      3.26
129.   1576  OH  TYR  159    A   ---     1  N   ARG    1    C      3.15
130.   1707  OH  TYR  171    A   ---    13  NH2 ARG    1    C      3.68

Number of hydrogen bonds:          6

Number of non-bonded contacts:   130

 		
		PDB code: dgh2   Ligand PHE-ILE-ASP-LEU-ASN-ILE-THR-MET-LEU
                 -----------------------------------------------------------


Hydrogen bonds
--------------

       <----- A T O M   1 ----->      <----- A T O M   2 ----->

       Atom Atom Res  Res             Atom Atom Res  Res
        no. name name no.  Chain       no. name name no.  Chain  Distance
  1.    734  OG1 THR   73    A   <--    46  ND2 ASN    5    A      2.62
  2.    977  NH1 ARG   97    A   -->    12  O   PHE    1    A      2.95
  3.    977  NH1 ARG   97    A   -->    45  OD1 ASN    5    A      2.74

Non-bonded contacts
-------------------

       <----- A T O M   1 ----->      <----- A T O M   2 ----->

       Atom Atom Res  Res             Atom Atom Res  Res
        no. name name no.  Chain       no. name name no.  Chain  Distance
  1.    696  C   ALA   69    A   ---    46  ND2 ASN    5    A      3.68
  2.    697  O   ALA   69    A   ---    46  ND2 ASN    5    A      3.47
  3.    695  CB  ALA   69    A   ---    83  CD1 LEU    9    A      3.90
  4.    698  N   HIS   70    A   ---    46  ND2 ASN    5    A      3.60
  5.    700  CA  HIS   70    A   ---    44  CG  ASN    5    A      3.86
  6.    700  CA  HIS   70    A   ---    46  ND2 ASN    5    A      3.20
  7.    703  ND1 HIS   70    A   ---    43  CB  ASN    5    A      3.71
  8.    703  ND1 HIS   70    A   ---    44  CG  ASN    5    A      3.39
  9.    703  ND1 HIS   70    A   ---    46  ND2 ASN    5    A      3.19
 10.    707  CE1 HIS   70    A   ---    21  O   ILE    2    A      3.59
 11.    707  CE1 HIS   70    A   ---    17  CG2 ILE    2    A      3.73
 12.    707  CE1 HIS   70    A   ---    56  CG1 ILE    6    A      3.56
 13.    706  NE2 HIS   70    A   ---    17  CG2 ILE    2    A      3.55
 14.    733  CB  THR   73    A   ---    44  CG  ASN    5    A      3.57
 15.    733  CB  THR   73    A   ---    45  OD1 ASN    5    A      3.25
 16.    733  CB  THR   73    A   ---    46  ND2 ASN    5    A      3.33
 17.    734  OG1 THR   73    A   ---    44  CG  ASN    5    A      3.26
 18.    734  OG1 THR   73    A   ---    45  OD1 ASN    5    A      3.46
 19.    734  OG1 THR   73    A   ---    46  ND2 ASN    5    A      2.62
 20.    734  OG1 THR   73    A   ---    74  SD  MET    8    A      3.45
 21.    736  CG2 THR   73    A   ---     9  CE2 PHE    1    A      3.56
 22.    736  CG2 THR   73    A   ---    44  CG  ASN    5    A      3.82
 23.    736  CG2 THR   73    A   ---    45  OD1 ASN    5    A      3.33
 24.    736  CG2 THR   73    A   ---    74  SD  MET    8    A      3.60
 25.    976  CZ  ARG   97    A   ---     7  CD2 PHE    1    A      3.52
 26.    976  CZ  ARG   97    A   ---    45  OD1 ASN    5    A      3.75
 27.    977  NH1 ARG   97    A   ---    12  O   PHE    1    A      2.95
 28.    977  NH1 ARG   97    A   ---     7  CD2 PHE    1    A      3.13
 29.    977  NH1 ARG   97    A   ---     9  CE2 PHE    1    A      3.89
 30.    977  NH1 ARG   97    A   ---    44  CG  ASN    5    A      3.86
 31.    977  NH1 ARG   97    A   ---    45  OD1 ASN    5    A      2.74
 32.    980  NH2 ARG   97    A   ---     7  CD2 PHE    1    A      3.65
 33.    980  NH2 ARG   97    A   ---     9  CE2 PHE    1    A      3.79
 34.    999  CD1 TYR   99    A   ---    19  CD1 ILE    2    A      3.55
 35.   1000  CE1 TYR   99    A   ---    19  CD1 ILE    2    A      3.50
 36.   1002  CE2 TYR   99    A   ---    18  CG1 ILE    2    A      3.87
 37.   1003  CZ  TYR   99    A   ---    18  CG1 ILE    2    A      3.73
 38.   1003  CZ  TYR   99    A   ---    19  CD1 ILE    2    A      3.86
 39.   1004  OH  TYR   99    A   ---    17  CG2 ILE    2    A      3.69
 40.   1158  CE1 HIS  114    A   ---     1  N   PHE    1    A      3.69
 41.   1158  CE1 HIS  114    A   ---     4  CB  PHE    1    A      3.85
 42.   1157  NE2 HIS  114    A   ---     4  CB  PHE    1    A      3.87
 43.   1491  NE1 TRP  147    A   ---     8  CE1 PHE    1    A      3.85
 44.   1491  NE1 TRP  147    A   ---    10  CZ  PHE    1    A      3.78
 45.   1493  CZ2 TRP  147    A   ---     7  CD2 PHE    1    A      3.53
 46.   1493  CZ2 TRP  147    A   ---     9  CE2 PHE    1    A      3.55
 47.   1495  CH2 TRP  147    A   ---     7  CD2 PHE    1    A      3.87
 48.   1539  O   VAL  152    A   ---    28  OD2 ASP    3    A      3.85
 49.   1536  CG1 VAL  152    A   ---     1  N   PHE    1    A      3.70
 50.   1536  CG1 VAL  152    A   ---     6  CD1 PHE    1    A      3.63
 51.   1536  CG1 VAL  152    A   ---    28  OD2 ASP    3    A      3.83
 52.   1537  CG2 VAL  152    A   ---    37  CD2 LEU    4    A      3.67
 53.   1566  C   GLN  155    A   ---    25  CB  ASP    3    A      3.82
 54.   1566  C   GLN  155    A   ---    26  CG  ASP    3    A      3.75
 55.   1567  O   GLN  155    A   ---    25  CB  ASP    3    A      3.74
 56.   1559  CB  GLN  155    A   ---    25  CB  ASP    3    A      3.60
 57.   1562  OE1 GLN  155    A   ---    31  N   LEU    4    A      3.60
 58.   1562  OE1 GLN  155    A   ---    33  CA  LEU    4    A      3.60
 59.   1562  OE1 GLN  155    A   ---    34  CB  LEU    4    A      3.58
 60.   1562  OE1 GLN  155    A   ---    36  CD1 LEU    4    A      3.44
 61.   1563  NE2 GLN  155    A   ---    36  CD1 LEU    4    A      3.90
 62.   1568  N   LEU  156    A   ---    26  CG  ASP    3    A      3.46
 63.   1568  N   LEU  156    A   ---    27  OD1 ASP    3    A      3.61
 64.   1568  N   LEU  156    A   ---    28  OD2 ASP    3    A      3.58
 65.   1570  CA  LEU  156    A   ---    26  CG  ASP    3    A      3.48
 66.   1570  CA  LEU  156    A   ---    27  OD1 ASP    3    A      3.14
 67.   1570  CA  LEU  156    A   ---    28  OD2 ASP    3    A      3.79
 68.   1571  CB  LEU  156    A   ---     1  N   PHE    1    A      3.71
 69.   1571  CB  LEU  156    A   ---    26  CG  ASP    3    A      3.83
 70.   1571  CB  LEU  156    A   ---    27  OD1 ASP    3    A      3.46
 71.   1571  CB  LEU  156    A   ---    28  OD2 ASP    3    A      3.75
 72.   1572  CG  LEU  156    A   ---     1  N   PHE    1    A      3.70
 73.   1573  CD1 LEU  156    A   ---     1  N   PHE    1    A      3.55
 74.   1573  CD1 LEU  156    A   ---    19  CD1 ILE    2    A      3.69
 75.   1573  CD1 LEU  156    A   ---    27  OD1 ASP    3    A      3.37
 76.   1574  CD2 LEU  156    A   ---     1  N   PHE    1    A      3.39
 77.   1605  CD1 TYR  159    A   ---    19  CD1 ILE    2    A      3.66
 78.   1606  CE1 TYR  159    A   ---    19  CD1 ILE    2    A      3.89

Number of hydrogen bonds:          3

Number of non-bonded contacts:    78

List of atom-atom interactions across protein-protein interface of AVDFIWTGNQRTAPR with HLA-DRB1*04:01
------------------------------------------------------------------------------------------------------

                 PDB code: dgf7   Chains A }{ C
                 ------------------------------


Hydrogen bonds
--------------

       <----- A T O M   1 ----->       <----- A T O M   2 ----->

       Atom Atom Res  Res              Atom Atom Res  Res
        no. name name no.  Chain        no. name name no.  Chain  Distance
  1.     96  OE1 GLU   11    A   <-->   104  NE  ARG   11    C      2.99
  2.    600  O   ASN   62    A   <-->   107  NH1 ARG   11    C      2.81
  3.    629  OD1 ASP   66    A   <-->   146  NH1 ARG   15    C      2.73
  4.    629  OD1 ASP   66    A   <-->   149  NH2 ARG   15    C      2.93

Non-bonded contacts
-------------------

       <----- A T O M   1 ----->       <----- A T O M   2 ----->

       Atom Atom Res  Res              Atom Atom Res  Res
        no. name name no.  Chain        no. name name no.  Chain  Distance
  1.     77  CD  GLN    9    A   <-->    31  CE1 PHE    4    C      3.74
  2.     78  OE1 GLN    9    A   <-->    29  CD1 PHE    4    C      3.68
  3.     78  OE1 GLN    9    A   <-->    31  CE1 PHE    4    C      3.21
  4.     79  NE2 GLN    9    A   <-->   103  CD  ARG   11    C      3.81
  5.     79  NE2 GLN    9    A   <-->   104  NE  ARG   11    C      3.67
  6.     93  CB  GLU   11    A   <-->   110  NH2 ARG   11    C      3.19
  7.     94  CG  GLU   11    A   <-->   110  NH2 ARG   11    C      3.55
  8.     95  CD  GLU   11    A   <-->   104  NE  ARG   11    C      3.27
  9.     95  CD  GLU   11    A   <-->   106  CZ  ARG   11    C      3.26
 10.     95  CD  GLU   11    A   <-->   110  NH2 ARG   11    C      2.85
 11.     96  OE1 GLU   11    A   <-->   104  NE  ARG   11    C      2.99
 12.     96  OE1 GLU   11    A   <-->   106  CZ  ARG   11    C      3.24
 13.     96  OE1 GLU   11    A   <-->   110  NH2 ARG   11    C      2.76
 14.     97  OE2 GLU   11    A   <-->   103  CD  ARG   11    C      3.72
 15.     97  OE2 GLU   11    A   <-->   104  NE  ARG   11    C      2.94
 16.     97  OE2 GLU   11    A   <-->   106  CZ  ARG   11    C      3.06
 17.     97  OE2 GLU   11    A   <-->   107  NH1 ARG   11    C      3.84
 18.     97  OE2 GLU   11    A   <-->   110  NH2 ARG   11    C      3.12
 19.    205  CE2 PHE   22    A   <-->    31  CE1 PHE    4    C      3.75
 20.    205  CE2 PHE   22    A   <-->    33  CZ  PHE    4    C      3.52
 21.    206  CZ  PHE   22    A   <-->    31  CE1 PHE    4    C      3.50
 22.    206  CZ  PHE   22    A   <-->    33  CZ  PHE    4    C      3.56
 23.    532  CE2 PHE   54    A   <-->    27  CB  PHE    4    C      3.84
 24.    532  CE2 PHE   54    A   <-->    28  CG  PHE    4    C      3.23
 25.    532  CE2 PHE   54    A   <-->    29  CD1 PHE    4    C      3.42
 26.    532  CE2 PHE   54    A   <-->    30  CD2 PHE    4    C      3.41
 27.    532  CE2 PHE   54    A   <-->    31  CE1 PHE    4    C      3.79
 28.    532  CE2 PHE   54    A   <-->    32  CE2 PHE    4    C      3.77
 29.    533  CZ  PHE   54    A   <-->    28  CG  PHE    4    C      3.85
 30.    533  CZ  PHE   54    A   <-->    30  CD2 PHE    4    C      3.52
 31.    533  CZ  PHE   54    A   <-->    32  CE2 PHE    4    C      3.45
 32.    533  CZ  PHE   54    A   <-->    33  CZ  PHE    4    C      3.72
 33.    536  N   GLU   55    A   <-->     4  CB  ALA    1    C      3.78
 34.    566  CA  GLY   58    A   <-->    32  CE2 PHE    4    C      3.50
 35.    567  C   GLY   58    A   <-->    32  CE2 PHE    4    C      3.44
 36.    568  O   GLY   58    A   <-->    32  CE2 PHE    4    C      3.68
 37.    569  N   ALA   59    A   <-->    32  CE2 PHE    4    C      3.90
 38.    592  CA  ASN   62    A   <-->   107  NH1 ARG   11    C      3.46
 39.    599  C   ASN   62    A   <-->   107  NH1 ARG   11    C      3.33
 40.    600  O   ASN   62    A   <-->   107  NH1 ARG   11    C      2.81
 41.    593  CB  ASN   62    A   <-->   106  CZ  ARG   11    C      3.80
 42.    593  CB  ASN   62    A   <-->   107  NH1 ARG   11    C      3.30
 43.    594  CG  ASN   62    A   <-->   103  CD  ARG   11    C      3.42
 44.    595  OD1 ASN   62    A   <-->    72  CA  GLY    8    C      3.49
 45.    595  OD1 ASN   62    A   <-->    74  O   GLY    8    C      3.89
 46.    595  OD1 ASN   62    A   <-->   103  CD  ARG   11    C      3.74
 47.    596  ND2 ASN   62    A   <-->    31  CE1 PHE    4    C      3.71
 48.    596  ND2 ASN   62    A   <-->    33  CZ  PHE    4    C      3.17
 49.    596  ND2 ASN   62    A   <-->   103  CD  ARG   11    C      3.31
 50.    596  ND2 ASN   62    A   <-->   104  NE  ARG   11    C      3.75
 51.    622  C   VAL   65    A   <-->   146  NH1 ARG   15    C      3.64
 52.    623  O   VAL   65    A   <-->   142  CD  ARG   15    C      3.70
 53.    623  O   VAL   65    A   <-->   146  NH1 ARG   15    C      3.51
 54.    619  CB  VAL   65    A   <-->   141  CG  ARG   15    C      3.67
 55.    620  CG1 VAL   65    A   <-->   121  CG2 THR   12    C      3.73
 56.    621  CG2 VAL   65    A   <-->   107  NH1 ARG   11    C      3.31
 57.    621  CG2 VAL   65    A   <-->   143  NE  ARG   15    C      3.62
 58.    621  CG2 VAL   65    A   <-->   145  CZ  ARG   15    C      3.62
 59.    621  CG2 VAL   65    A   <-->   149  NH2 ARG   15    C      3.75
 60.    624  N   ASP   66    A   <-->   146  NH1 ARG   15    C      3.58
 61.    626  CA  ASP   66    A   <-->   146  NH1 ARG   15    C      3.37
 62.    628  CG  ASP   66    A   <-->   106  CZ  ARG   11    C      3.57
 63.    628  CG  ASP   66    A   <-->   107  NH1 ARG   11    C      3.12
 64.    628  CG  ASP   66    A   <-->   110  NH2 ARG   11    C      3.11
 65.    628  CG  ASP   66    A   <-->   146  NH1 ARG   15    C      3.72
 66.    629  OD1 ASP   66    A   <-->   106  CZ  ARG   11    C      3.12
 67.    629  OD1 ASP   66    A   <-->   107  NH1 ARG   11    C      2.78
 68.    629  OD1 ASP   66    A   <-->   110  NH2 ARG   11    C      2.78
 69.    629  OD1 ASP   66    A   <-->   145  CZ  ARG   15    C      3.19
 70.    629  OD1 ASP   66    A   <-->   146  NH1 ARG   15    C      2.73
 71.    629  OD1 ASP   66    A   <-->   149  NH2 ARG   15    C      2.93
 72.    630  OD2 ASP   66    A   <-->   106  CZ  ARG   11    C      3.18
 73.    630  OD2 ASP   66    A   <-->   107  NH1 ARG   11    C      2.84
 74.    630  OD2 ASP   66    A   <-->   110  NH2 ARG   11    C      2.70
 75.    655  CB  ASN   69    A   <-->   142  CD  ARG   15    C      3.60
 76.    655  CB  ASN   69    A   <-->   146  NH1 ARG   15    C      3.43
 77.    656  CG  ASN   69    A   <-->   142  CD  ARG   15    C      3.64
 78.    657  OD1 ASN   69    A   <-->   139  CA  ARG   15    C      3.72
 79.    657  OD1 ASN   69    A   <-->   152  C   ARG   15    C      3.59
 80.    657  OD1 ASN   69    A   <-->   140  CB  ARG   15    C      3.88
 81.    657  OD1 ASN   69    A   <-->   142  CD  ARG   15    C      3.62

Salt bridges
------------

       <----- A T O M   1 ----->       <----- A T O M   2 ----->

       Atom Atom Res  Res              Atom Atom Res  Res
        no. name name no.  Chain        no. name name no.  Chain  Distance
  1.     97  OE2 GLU   11    A   <-->   110  NH2 ARG   11    C      2.76
  2.    630  OD2 ASP   66    A   <-->   110  NH2 ARG   11    C      2.70
  3.    629  OD1 ASP   66    A   <-->   146  NH1 ARG   15    C      2.73

Number of salt bridges:            3

Number of hydrogen bonds:          4

Number of non-bonded contacts:    81


                 PDB code: dgf7   Chains B }{ C
                 ------------------------------


Hydrogen bonds
--------------

       <----- A T O M   1 ----->       <----- A T O M   2 ----->

       Atom Atom Res  Res              Atom Atom Res  Res
        no. name name no.  Chain        no. name name no.  Chain  Distance
  1.   1851  OE2 GLU    9    B   <-->   146  NH1 ARG   15    C      2.82
  2.   1895  NE2 HIS   13    B   <-->   104  NE  ARG   11    C      2.91
  3.   2410  NE1 TRP   61    B   <-->   153  O   ARG   15    C      2.86
  4.   2509  O   GLN   70    B   <-->    93  NE2 GLN   10    C      3.34
  5.   2517  NZ  LYS   71    B   <-->    97  O   GLN   10    C      2.65
  6.   2517  NZ  LYS   71    B   <-->    92  OE1 GLN   10    C      2.60

Non-bonded contacts
-------------------

       <----- A T O M   1 ----->       <----- A T O M   2 ----->

       Atom Atom Res  Res              Atom Atom Res  Res
        no. name name no.  Chain        no. name name no.  Chain  Distance
  1.   1851  OE2 GLU    9    B   <-->   146  NH1 ARG   15    C      2.82
  2.   1869  CB  VAL   11    B   <-->   110  NH2 ARG   11    C      3.27
  3.   1871  CG2 VAL   11    B   <-->   110  NH2 ARG   11    C      3.49
  4.   1871  CG2 VAL   11    B   <-->   146  NH1 ARG   15    C      3.75
  5.   1871  CG2 VAL   11    B   <-->   149  NH2 ARG   15    C      3.34
  6.   1894  CD2 HIS   13    B   <-->   104  NE  ARG   11    C      3.63
  7.   1896  CE1 HIS   13    B   <-->   102  CG  ARG   11    C      3.61
  8.   1895  NE2 HIS   13    B   <-->   102  CG  ARG   11    C      3.29
  9.   1895  NE2 HIS   13    B   <-->   103  CD  ARG   11    C      3.26
 10.   1895  NE2 HIS   13    B   <-->   104  NE  ARG   11    C      2.91
 11.   2055  OD1 ASP   28    B   <-->    92  OE1 GLN   10    C      3.68
 12.   2084  CE2 TYR   30    B   <-->   136  O   PRO   14    C      3.68
 13.   2084  CE2 TYR   30    B   <-->   143  NE  ARG   15    C      3.52
 14.   2084  CE2 TYR   30    B   <-->   145  CZ  ARG   15    C      3.29
 15.   2084  CE2 TYR   30    B   <-->   149  NH2 ARG   15    C      3.13
 16.   2085  CZ  TYR   30    B   <-->   136  O   PRO   14    C      3.84
 17.   2086  OH  TYR   30    B   <-->   136  O   PRO   14    C      3.70
 18.   2086  OH  TYR   30    B   <-->   133  CB  PRO   14    C      3.83
 19.   2086  OH  TYR   30    B   <-->   149  NH2 ARG   15    C      3.84
 20.   2270  OH  TYR   47    B   <-->   133  CB  PRO   14    C      3.46
 21.   2270  OH  TYR   47    B   <-->   134  CG  PRO   14    C      3.41
 22.   2409  CD1 TRP   61    B   <-->   132  CA  PRO   14    C      3.88
 23.   2406  CD2 TRP   61    B   <-->   132  CA  PRO   14    C      3.77
 24.   2406  CD2 TRP   61    B   <-->   133  CB  PRO   14    C      3.75
 25.   2410  NE1 TRP   61    B   <-->   132  CA  PRO   14    C      3.56
 26.   2410  NE1 TRP   61    B   <-->   135  C   PRO   14    C      3.58
 27.   2410  NE1 TRP   61    B   <-->   137  N   ARG   15    C      3.17
 28.   2410  NE1 TRP   61    B   <-->   139  CA  ARG   15    C      3.81
 29.   2410  NE1 TRP   61    B   <-->   152  C   ARG   15    C      3.39
 30.   2410  NE1 TRP   61    B   <-->   153  O   ARG   15    C      2.86
 31.   2407  CE2 TRP   61    B   <-->   132  CA  PRO   14    C      3.46
 32.   2407  CE2 TRP   61    B   <-->   135  C   PRO   14    C      3.39
 33.   2407  CE2 TRP   61    B   <-->   133  CB  PRO   14    C      3.87
 34.   2407  CE2 TRP   61    B   <-->   137  N   ARG   15    C      3.40
 35.   2407  CE2 TRP   61    B   <-->   152  C   ARG   15    C      3.73
 36.   2407  CE2 TRP   61    B   <-->   153  O   ARG   15    C      3.63
 37.   2408  CE3 TRP   61    B   <-->   133  CB  PRO   14    C      3.88
 38.   2412  CZ2 TRP   61    B   <-->   132  CA  PRO   14    C      3.86
 39.   2412  CZ2 TRP   61    B   <-->   135  C   PRO   14    C      3.31
 40.   2412  CZ2 TRP   61    B   <-->   136  O   PRO   14    C      3.45
 41.   2412  CZ2 TRP   61    B   <-->   137  N   ARG   15    C      3.41
 42.   2412  CZ2 TRP   61    B   <-->   139  CA  ARG   15    C      3.51
 43.   2412  CZ2 TRP   61    B   <-->   152  C   ARG   15    C      3.45
 44.   2412  CZ2 TRP   61    B   <-->   153  O   ARG   15    C      3.81
 45.   2414  CH2 TRP   61    B   <-->   136  O   PRO   14    C      3.82
 46.   2475  CD1 LEU   67    B   <-->   127  CB  ALA   13    C      3.81
 47.   2475  CD1 LEU   67    B   <-->   130  N   PRO   14    C      3.89
 48.   2500  CA  GLN   70    B   <-->    56  CZ2 TRP    6    C      3.82
 49.   2508  C   GLN   70    B   <-->    56  CZ2 TRP    6    C      3.72
 50.   2508  C   GLN   70    B   <-->    93  NE2 GLN   10    C      3.79
 51.   2509  O   GLN   70    B   <-->    56  CZ2 TRP    6    C      3.05
 52.   2509  O   GLN   70    B   <-->    58  CH2 TRP    6    C      3.13
 53.   2509  O   GLN   70    B   <-->    93  NE2 GLN   10    C      3.34
 54.   2501  CB  GLN   70    B   <-->    56  CZ2 TRP    6    C      3.83
 55.   2501  CB  GLN   70    B   <-->    90  CG  GLN   10    C      3.61
 56.   2504  OE1 GLN   70    B   <-->    86  N   GLN   10    C      3.90
 57.   2504  OE1 GLN   70    B   <-->    88  CA  GLN   10    C      3.68
 58.   2504  OE1 GLN   70    B   <-->    89  CB  GLN   10    C      3.79
 59.   2510  N   LYS   71    B   <-->    93  NE2 GLN   10    C      3.89
 60.   2512  CA  LYS   71    B   <-->    93  NE2 GLN   10    C      3.47
 61.   2515  CD  LYS   71    B   <-->    97  O   GLN   10    C      3.57
 62.   2515  CD  LYS   71    B   <-->    90  CG  GLN   10    C      3.73
 63.   2515  CD  LYS   71    B   <-->    91  CD  GLN   10    C      3.50
 64.   2515  CD  LYS   71    B   <-->    92  OE1 GLN   10    C      3.62
 65.   2515  CD  LYS   71    B   <-->    93  NE2 GLN   10    C      3.88
 66.   2516  CE  LYS   71    B   <-->    97  O   GLN   10    C      3.65
 67.   2516  CE  LYS   71    B   <-->    91  CD  GLN   10    C      3.64
 68.   2516  CE  LYS   71    B   <-->    92  OE1 GLN   10    C      3.32
 69.   2517  NZ  LYS   71    B   <-->    96  C   GLN   10    C      3.71
 70.   2517  NZ  LYS   71    B   <-->    97  O   GLN   10    C      2.65
 71.   2517  NZ  LYS   71    B   <-->    91  CD  GLN   10    C      3.35
 72.   2517  NZ  LYS   71    B   <-->    92  OE1 GLN   10    C      2.60
 73.   2517  NZ  LYS   71    B   <-->   134  CG  PRO   14    C      3.86
 74.   2548  CA  ALA   74    B   <-->    58  CH2 TRP    6    C      3.77
 75.   2549  CB  ALA   74    B   <-->    93  NE2 GLN   10    C      3.37
 76.   2572  CB  THR   77    B   <-->    57  CZ3 TRP    6    C      3.70
 77.   2572  CB  THR   77    B   <-->    58  CH2 TRP    6    C      3.89
 78.   2573  OG1 THR   77    B   <-->    52  CE3 TRP    6    C      3.88
 79.   2573  OG1 THR   77    B   <-->    56  CZ2 TRP    6    C      3.58
 80.   2573  OG1 THR   77    B   <-->    57  CZ3 TRP    6    C      3.16
 81.   2573  OG1 THR   77    B   <-->    58  CH2 TRP    6    C      2.96
 82.   2581  CB  TYR   78    B   <-->    57  CZ3 TRP    6    C      3.89
 83.   2583  CD1 TYR   78    B   <-->    65  OG1 THR    7    C      3.72

Salt bridges
------------

       <----- A T O M   1 ----->       <----- A T O M   2 ----->

       Atom Atom Res  Res              Atom Atom Res  Res
        no. name name no.  Chain        no. name name no.  Chain  Distance
  1.   1851  OE2 GLU    9    B   <-->   146  NH1 ARG   15    C      2.82

Number of salt bridges:            1

Number of hydrogen bonds:          6

Number of non-bonded contacts:    83
