# Supplementary material for: Reverse vaccinology-based design of multivalent multiepitope mRNA vaccines targeting key viral proteins of Herpes Simplex Virus type-2
Source: Front Immunol. 2025 May 20;16:1586271. doi: 10.3389/fimmu.2025.1586271 (PMC12130045; doi:10.3389/fimmu.2025.1586271)
Supplement: Supplementary file 1 [file DataSheet1.zip › Supplementary Data_22-04-2025/Supplementary Data 5.txt]

C735, model 4
Geometry	Poor rotamers	0	0.00%	Goal: <0.3%
Favored rotamers	306	99.35%	Goal: >98%
Ramachandran outliers	1	0.25%	Goal: <0.05%
Ramachandran favored	388	97.98%	Goal: >98%
Rama distribution Z-score	0.71 ± 0.38	Goal: abs(Z score) < 2
Cβ deviations >0.25Å	0	0.00%	Goal: 0
Bad bonds:	2 / 3121	0.06%	Goal: 0%
Bad angles:	4 / 4211	0.09%	Goal: <0.1%
Peptide Omegas	Cis Prolines:	0 / 19	0.00%	Expected: ≤1 per chain, or ≤5%
Cis nonProlines:	1 / 378	0.26%	Goal: <0.05%
Low-resolution Criteria	CaBLAM outliers	2	0.5%	Goal: <1.0%
CA Geometry outliers	4	1.02%	Goal: <0.5%
Additional validations	Chiral volume outliers	0/474	

C753, model 1
Geometry	Poor rotamers	0	0.00%	Goal: <0.3%
Favored rotamers	307	99.68%	Goal: >98%
Ramachandran outliers	1	0.25%	Goal: <0.05%
Ramachandran favored	390	98.48%	Goal: >98%
Rama distribution Z-score	1.94 ± 0.42	Goal: abs(Z score) < 2
Cβ deviations >0.25Å	0	0.00%	Goal: 0
Bad bonds:	4 / 3121	0.13%	Goal: 0%
Bad angles:	9 / 4211	0.21%	Goal: <0.1%
Peptide Omegas	Cis Prolines:	0 / 19	0.00%	Expected: ≤1 per chain, or ≤5%
Cis nonProlines:	2 / 378	0.53%	Goal: <0.05%
Low-resolution Criteria	CaBLAM outliers	3	0.8%	Goal: <1.0%
CA Geometry outliers	0	0.00%	Goal: <0.5%
Additional validations	Chiral volume outliers	0/474

C2607, Model 1
Protein
Geometry	Poor rotamers	0	0.00%	Goal: <0.3%
Favored rotamers	301	97.73%	Goal: >98%
Ramachandran outliers	0	0.00%	Goal: <0.05%
Ramachandran favored	387	97.73%	Goal: >98%
Rama distribution Z-score	-0.17 ± 0.41	Goal: abs(Z score) < 2
Cβ deviations >0.25Å	0	0.00%	Goal: 0
Bad bonds:	2 / 3121	0.06%	Goal: 0%
Bad angles:	8 / 4211	0.19%	Goal: <0.1%
Peptide Omegas	Cis Prolines:	0 / 19	0.00%	Expected: ≤1 per chain, or ≤5%
Cis nonProlines:	2 / 378	0.53%	Goal: <0.05%
Low-resolution Criteria	CaBLAM outliers	3	0.8%	Goal: <1.0%
CA Geometry outliers	3	0.76%	Goal: <0.5%
Additional validations	Chiral volume outliers	0/474

C2625, Model 5
Protein
Geometry	Poor rotamers	0	0.00%	Goal: <0.3%
Favored rotamers	306	99.35%	Goal: >98%
Ramachandran outliers	2	0.51%	Goal: <0.05%
Ramachandran favored	392	98.99%	Goal: >98%
Rama distribution Z-score	0.56 ± 0.41	Goal: abs(Z score) < 2
Cβ deviations >0.25Å	0	0.00%	Goal: 0
Bad bonds:	0 / 3121	0.00%	Goal: 0%
Bad angles:	2 / 4211	0.05%	Goal: <0.1%
Peptide Omegas	Cis Prolines:	0 / 19	0.00%	Expected: ≤1 per chain, or ≤5%
Low-resolution Criteria	CaBLAM outliers	2	0.5%	Goal: <1.0%
CA Geometry outliers	0	0.00%	Goal: <0.5%
Additional validations	Chiral volume outliers	0/474	

C2769, Model 3
Protein
Geometry	Poor rotamers	1	0.32%	Goal: <0.3%
Favored rotamers	303	98.38%	Goal: >98%
Ramachandran outliers	1	0.25%	Goal: <0.05%
Ramachandran favored	394	99.49%	Goal: >98%
Rama distribution Z-score	1.25 ± 0.42	Goal: abs(Z score) < 2
Cβ deviations >0.25Å	0	0.00%	Goal: 0
Bad bonds:	1 / 3121	0.03%	Goal: 0%
Bad angles:	5 / 4211	0.12%	Goal: <0.1%
Peptide Omegas	Cis Prolines:	0 / 19	0.00%	Expected: ≤1 per chain, or ≤5%
Low-resolution Criteria	CaBLAM outliers	6	1.5%	Goal: <1.0%
CA Geometry outliers	2	0.51%	Goal: <0.5%
Additional validations	Chiral volume outliers	0/474	
