# Supplementary material for: Reverse vaccinology-based design of multivalent multiepitope mRNA vaccines targeting key viral proteins of Herpes Simplex Virus type-2
Source: Front Immunol. 2025 May 20;16:1586271. doi: 10.3389/fimmu.2025.1586271 (PMC12130045; doi:10.3389/fimmu.2025.1586271)
Supplement: Supplementary file 1 [file DataSheet1.zip › Supplementary Data_22-04-2025/Supplementary Data 7A.txt]

jobid=67766DB9001F25E28BE52B5B&wait=20 Server Output - DTU Health Tech
NetChop 3.0 predictions using version C-term. Threshold 0.500000

--------------------------------------
 pos  AA  C      score      Ident
--------------------------------------
   1   F  .   0.223871 642802_C73
   2   V  .   0.337021 642802_C73
   3   F  S   0.664009 642802_C73
   4   L  S   0.783724 642802_C73
   5   V  S   0.926170 642802_C73
   6   L  S   0.846074 642802_C73
   7   L  S   0.885267 642802_C73
   8   P  .   0.028146 642802_C73
   9   L  S   0.948792 642802_C73
  10   V  .   0.286504 642802_C73
  11   S  .   0.035287 642802_C73
  12   S  .   0.103429 642802_C73
  13   Q  .   0.182701 642802_C73
  14   C  .   0.117395 642802_C73
  15   V  S   0.941883 642802_C73
  16   M  S   0.838605 642802_C73
  17   A  S   0.878420 642802_C73
  18   K  S   0.503315 642802_C73
  19   L  S   0.966534 642802_C73
  20   S  .   0.022584 642802_C73
  21   T  .   0.029017 642802_C73
  22   D  .   0.032132 642802_C73
  23   E  .   0.028186 642802_C73
  24   L  S   0.772514 642802_C73
  25   L  S   0.606073 642802_C73
  26   D  .   0.046163 642802_C73
  27   A  .   0.106377 642802_C73
  28   F  .   0.254618 642802_C73
  29   K  .   0.214583 642802_C73
  30   E  .   0.035845 642802_C73
  31   M  S   0.958705 642802_C73
  32   T  .   0.079782 642802_C73
  33   L  S   0.814710 642802_C73
  34   L  S   0.945871 642802_C73
  35   E  .   0.023977 642802_C73
  36   L  .   0.204757 642802_C73
  37   S  .   0.026368 642802_C73
  38   D  .   0.038665 642802_C73
  39   F  .   0.273102 642802_C73
  40   V  .   0.331061 642802_C73
  41   K  S   0.877920 642802_C73
  42   K  S   0.894004 642802_C73
  43   F  S   0.973249 642802_C73
  44   E  .   0.025198 642802_C73
  45   E  .   0.027180 642802_C73
  46   T  .   0.081165 642802_C73
  47   F  S   0.888499 642802_C73
  48   E  .   0.022956 642802_C73
  49   V  S   0.944204 642802_C73
  50   T  .   0.180483 642802_C73
  51   A  .   0.225179 642802_C73
  52   A  .   0.135887 642802_C73
  53   A  .   0.282716 642802_C73
  54   P  .   0.024074 642802_C73
  55   V  .   0.493440 642802_C73
  56   A  .   0.255059 642802_C73
  57   V  S   0.747797 642802_C73
  58   A  .   0.403562 642802_C73
  59   A  S   0.866138 642802_C73
  60   A  S   0.597946 642802_C73
  61   G  .   0.318081 642802_C73
  62   A  .   0.049842 642802_C73
  63   A  .   0.028402 642802_C73
  64   P  .   0.027173 642802_C73
  65   A  .   0.107274 642802_C73
  66   G  .   0.033037 642802_C73
  67   A  .   0.072370 642802_C73
  68   A  .   0.070490 642802_C73
  69   V  S   0.954352 642802_C73
  70   E  .   0.081236 642802_C73
  71   A  S   0.927086 642802_C73
  72   A  .   0.195000 642802_C73
  73   E  .   0.026820 642802_C73
  74   E  .   0.025319 642802_C73
  75   Q  .   0.045250 642802_C73
  76   S  .   0.030420 642802_C73
  77   E  .   0.022697 642802_C73
  78   F  S   0.520760 642802_C73
  79   D  .   0.024455 642802_C73
  80   V  .   0.271096 642802_C73
  81   I  .   0.152138 642802_C73
  82   L  S   0.971231 642802_C73
  83   E  .   0.027011 642802_C73
  84   A  S   0.969401 642802_C73
  85   A  .   0.114895 642802_C73
  86   G  .   0.023415 642802_C73
  87   D  .   0.023247 642802_C73
  88   K  .   0.274969 642802_C73
  89   K  .   0.081388 642802_C73
  90   I  .   0.045997 642802_C73
  91   G  .   0.022992 642802_C73
  92   V  .   0.173164 642802_C73
  93   I  .   0.470381 642802_C73
  94   K  .   0.262658 642802_C73
  95   V  S   0.893616 642802_C73
  96   V  .   0.460123 642802_C73
  97   R  S   0.645251 642802_C73
  98   E  .   0.028662 642802_C73
  99   I  S   0.552810 642802_C73
 100   V  .   0.328216 642802_C73
 101   S  .   0.031850 642802_C73
 102   G  .   0.098836 642802_C73
 103   L  S   0.935110 642802_C73
 104   G  .   0.081355 642802_C73
 105   L  S   0.889264 642802_C73
 106   K  S   0.782071 642802_C73
 107   E  .   0.101162 642802_C73
 108   A  .   0.327677 642802_C73
 109   K  .   0.423799 642802_C73
 110   D  .   0.127283 642802_C73
 111   L  .   0.212272 642802_C73
 112   V  S   0.877142 642802_C73
 113   D  .   0.027129 642802_C73
 114   G  .   0.043297 642802_C73
 115   A  .   0.064144 642802_C73
 116   P  .   0.026563 642802_C73
 117   K  .   0.148961 642802_C73
 118   P  .   0.276031 642802_C73
 119   L  S   0.813520 642802_C73
 120   L  S   0.672621 642802_C73
 121   E  .   0.031229 642802_C73
 122   K  S   0.941753 642802_C73
 123   V  S   0.963759 642802_C73
 124   A  .   0.243775 642802_C73
 125   K  S   0.962449 642802_C73
 126   E  .   0.130623 642802_C73
 127   A  .   0.364434 642802_C73
 128   A  .   0.047370 642802_C73
 129   D  .   0.027110 642802_C73
 130   E  .   0.025792 642802_C73
 131   A  .   0.416273 642802_C73
 132   K  .   0.139279 642802_C73
 133   A  .   0.217499 642802_C73
 134   K  .   0.332812 642802_C73
 135   L  S   0.971433 642802_C73
 136   E  .   0.023695 642802_C73
 137   A  .   0.135730 642802_C73
 138   A  .   0.030130 642802_C73
 139   G  .   0.024572 642802_C73
 140   A  .   0.047621 642802_C73
 141   T  .   0.029716 642802_C73
 142   V  S   0.724735 642802_C73
 143   T  .   0.029628 642802_C73
 144   V  S   0.966509 642802_C73
 145   K  S   0.916193 642802_C73
 146   E  .   0.052143 642802_C73
 147   A  .   0.446511 642802_C73
 148   A  .   0.048937 642802_C73
 149   A  .   0.044114 642802_C73
 150   K  .   0.080185 642802_C73
 151   G  .   0.035925 642802_C73
 152   I  .   0.041971 642802_C73
 153   I  .   0.068655 642802_C73
 154   N  .   0.023037 642802_C73
 155   T  .   0.026648 642802_C73
 156   L  S   0.973778 642802_C73
 157   Q  .   0.033868 642802_C73
 158   K  S   0.838980 642802_C73
 159   Y  S   0.973811 642802_C73
 160   Y  S   0.935643 642802_C73
 161   C  .   0.027445 642802_C73
 162   R  .   0.255031 642802_C73
 163   V  S   0.819229 642802_C73
 164   R  .   0.064459 642802_C73
 165   G  .   0.031110 642802_C73
 166   G  .   0.046675 642802_C73
 167   R  .   0.202127 642802_C73
 168   C  .   0.024837 642802_C73
 169   A  .   0.264823 642802_C73
 170   V  S   0.924106 642802_C73
 171   L  S   0.976550 642802_C73
 172   S  .   0.038700 642802_C73
 173   C  .   0.026511 642802_C73
 174   L  S   0.852203 642802_C73
 175   P  .   0.029256 642802_C73
 176   K  S   0.603841 642802_C73
 177   E  .   0.025129 642802_C73
 178   E  .   0.044170 642802_C73
 179   Q  .   0.024525 642802_C73
 180   I  .   0.405644 642802_C73
 181   G  .   0.066268 642802_C73
 182   K  S   0.961205 642802_C73
 183   C  .   0.048070 642802_C73
 184   S  .   0.029299 642802_C73
 185   T  .   0.047160 642802_C73
 186   R  .   0.491540 642802_C73
 187   G  .   0.057264 642802_C73
 188   R  .   0.195221 642802_C73
 189   K  .   0.472570 642802_C73
 190   C  .   0.029904 642802_C73
 191   C  .   0.029176 642802_C73
 192   R  .   0.158588 642802_C73
 193   R  .   0.218610 642802_C73
 194   K  .   0.131254 642802_C73
 195   K  .   0.453307 642802_C73
 196   E  .   0.023583 642802_C73
 197   A  .   0.043349 642802_C73
 198   A  .   0.025525 642802_C73
 199   A  .   0.072980 642802_C73
 200   K  S   0.788728 642802_C73
 201   F  .   0.295690 642802_C73
 202   I  .   0.048143 642802_C73
 203   D  .   0.022710 642802_C73
 204   L  S   0.773969 642802_C73
 205   N  .   0.023330 642802_C73
 206   I  .   0.209205 642802_C73
 207   T  .   0.056776 642802_C73
 208   M  S   0.846241 642802_C73
 209   L  S   0.957481 642802_C73
 210   K  S   0.868410 642802_C73
 211   K  S   0.896999 642802_C73
 212   T  .   0.028454 642802_C73
 213   L  .   0.225296 642802_C73
 214   G  .   0.024712 642802_C73
 215   L  S   0.939321 642802_C73
 216   L  S   0.754508 642802_C73
 217   L  S   0.765291 642802_C73
 218   A  S   0.808434 642802_C73
 219   Y  S   0.963774 642802_C73
 220   R  .   0.400950 642802_C73
 221   K  S   0.723797 642802_C73
 222   K  S   0.966694 642802_C73
 223   R  .   0.360975 642802_C73
 224   T  .   0.031681 642802_C73
 225   A  .   0.194919 642802_C73
 226   P  .   0.033836 642802_C73
 227   R  S   0.950598 642802_C73
 228   S  .   0.029530 642802_C73
 229   L  S   0.892669 642802_C73
 230   S  .   0.063450 642802_C73
 231   L  S   0.969526 642802_C73
 232   K  S   0.638480 642802_C73
 233   K  S   0.965648 642802_C73
 234   K  S   0.969360 642802_C73
 235   E  .   0.023341 642802_C73
 236   V  S   0.891093 642802_C73
 237   D  .   0.023872 642802_C73
 238   L  S   0.961568 642802_C73
 239   D  .   0.023771 642802_C73
 240   F  S   0.805599 642802_C73
 241   G  .   0.022518 642802_C73
 242   L  S   0.704237 642802_C73
 243   K  S   0.579569 642802_C73
 244   K  .   0.351074 642802_C73
 245   T  .   0.147898 642802_C73
 246   N  .   0.026806 642802_C73
 247   M  .   0.411548 642802_C73
 248   V  S   0.642493 642802_C73
 249   L  S   0.967090 642802_C73
 250   R  .   0.257492 642802_C73
 251   K  S   0.827501 642802_C73
 252   R  .   0.325269 642802_C73
 253   N  .   0.023623 642802_C73
 254   K  .   0.347253 642802_C73
 255   A  S   0.552535 642802_C73
 256   R  .   0.121841 642802_C73
 257   Y  S   0.922890 642802_C73
 258   S  .   0.022994 642802_C73
 259   P  .   0.076496 642802_C73
 260   A  .   0.040339 642802_C73
 261   A  .   0.055091 642802_C73
 262   Y  S   0.760068 642802_C73
 263   A  .   0.321588 642802_C73
 264   V  S   0.753303 642802_C73
 265   D  .   0.034637 642802_C73
 266   F  S   0.731344 642802_C73
 267   I  .   0.032028 642802_C73
 268   W  S   0.944945 642802_C73
 269   T  .   0.038091 642802_C73
 270   G  .   0.386602 642802_C73
 271   N  .   0.184989 642802_C73
 272   Q  .   0.252923 642802_C73
 273   R  .   0.376491 642802_C73
 274   T  .   0.071221 642802_C73
 275   A  .   0.137622 642802_C73
 276   P  .   0.051971 642802_C73
 277   R  .   0.127055 642802_C73
 278   A  .   0.053599 642802_C73
 279   A  .   0.038916 642802_C73
 280   Y  S   0.967252 642802_C73
 281   R  .   0.439656 642802_C73
 282   A  .   0.259961 642802_C73
 283   G  .   0.065938 642802_C73
 284   R  .   0.219189 642802_C73
 285   F  .   0.172130 642802_C73
 286   H  .   0.027918 642802_C73
 287   W  S   0.972772 642802_C73
 288   E  .   0.132539 642802_C73
 289   R  S   0.764410 642802_C73
 290   F  S   0.518444 642802_C73
 291   S  .   0.072032 642802_C73
 292   N  .   0.028428 642802_C73
 293   A  .   0.497467 642802_C73
 294   S  .   0.023898 642802_C73
 295   P  .   0.024079 642802_C73
 296   A  .   0.308514 642802_C73
 297   A  .   0.480092 642802_C73
 298   Y  S   0.870394 642802_C73
 299   A  .   0.254956 642802_C73
 300   Y  S   0.970028 642802_C73
 301   R  .   0.214410 642802_C73
 302   R  S   0.870146 642802_C73
 303   R  .   0.031703 642802_C73
 304   F  .   0.096263 642802_C73
 305   P  .   0.022271 642802_C73
 306   A  .   0.135245 642802_C73
 307   V  S   0.567320 642802_C73
 308   I  S   0.890530 642802_C73
 309   T  .   0.102417 642802_C73
 310   R  S   0.939271 642802_C73
 311   V  S   0.847168 642802_C73
 312   L  S   0.917987 642802_C73
 313   P  .   0.026822 642802_C73
 314   A  S   0.592401 642802_C73
 315   A  .   0.329295 642802_C73
 316   Y  S   0.929621 642802_C73
 317   N  .   0.209904 642802_C73
 318   K  S   0.974631 642802_C73
 319   Q  S   0.584322 642802_C73
 320   S  .   0.131373 642802_C73
 321   T  .   0.024234 642802_C73
 322   R  .   0.421382 642802_C73
 323   P  .   0.073472 642802_C73
 324   T  .   0.037796 642802_C73
 325   G  .   0.045327 642802_C73
 326   A  S   0.848143 642802_C73
 327   C  .   0.038721 642802_C73
 328   V  S   0.975193 642802_C73
 329   Y  S   0.978451 642802_C73
 330   L  S   0.978788 642802_C73
 331   E  .   0.024307 642802_C73
 332   P  .   0.037654 642802_C73
 333   G  .   0.024556 642802_C73
 334   P  .   0.022147 642802_C73
 335   G  .   0.024776 642802_C73
 336   P  .   0.032525 642802_C73
 337   G  .   0.140314 642802_C73
 338   T  .   0.074361 642802_C73
 339   M  S   0.968260 642802_C73
 340   T  .   0.092322 642802_C73
 341   K  S   0.972742 642802_C73
 342   W  S   0.944764 642802_C73
 343   Q  .   0.052958 642802_C73
 344   E  .   0.022291 642802_C73
 345   V  S   0.647503 642802_C73
 346   D  .   0.039220 642802_C73
 347   E  .   0.043536 642802_C73
 348   M  S   0.639210 642802_C73
 349   L  S   0.966034 642802_C73
 350   R  .   0.238596 642802_C73
 351   A  S   0.866057 642802_C73
 352   E  .   0.031930 642802_C73
 353   Y  S   0.730785 642802_C73
 354   G  .   0.025485 642802_C73
 355   P  .   0.024610 642802_C73
 356   G  .   0.024643 642802_C73
 357   P  .   0.037589 642802_C73
 358   G  .   0.025950 642802_C73
 359   G  .   0.059048 642802_C73
 360   R  .   0.274427 642802_C73
 361   V  .   0.467313 642802_C73
 362   V  S   0.879984 642802_C73
 363   F  S   0.734834 642802_C73
 364   L  S   0.828025 642802_C73
 365   P  .   0.027430 642802_C73
 366   T  .   0.065223 642802_C73
 367   I  S   0.946377 642802_C73
 368   R  .   0.370868 642802_C73
 369   R  S   0.974110 642802_C73
 370   Q  .   0.076078 642802_C73
 371   L  S   0.956200 642802_C73
 372   A  .   0.303698 642802_C73
 373   L  S   0.708456 642802_C73
 374   A  .   0.154796 642802_C73
 375   E  .   0.026686 642802_C73
 376   A  S   0.633054 642802_C73
 377   A  .   0.038281 642802_C73
 378   A  .   0.049851 642802_C73
 379   K  .   0.084141 642802_C73
 380   A  .   0.493411 642802_C73
 381   K  .   0.073374 642802_C73
 382   F  .   0.268057 642802_C73
 383   V  .   0.086420 642802_C73
 384   A  .   0.160237 642802_C73
 385   A  .   0.098220 642802_C73
 386   W  S   0.636219 642802_C73
 387   T  .   0.030572 642802_C73
 388   L  S   0.960247 642802_C73
 389   K  S   0.881400 642802_C73
 390   A  S   0.790329 642802_C73
 391   A  .   0.223893 642802_C73
 392   A  S   0.527138 642802_C73
 393   H  .   0.092078 642802_C73
 394   H  .   0.291438 642802_C73
 395   H  S   0.533250 642802_C73
 396   H  .   0.409319 642802_C73
 397   H  S   0.562871 642802_C73
 398   H  S   0.502504 642802_C73
--------------------------------------

Number of cleavage sites 132. Number of amino acids 398. Protein name 642802_C735

--------------------------------------
Go back.
